# Supplementary material for: 4-{2-[3-(2-Ammonioacetamido)propanamido]ethyl}-1H-imidazol-3-ium dichloride
Source: Acta Crystallogr Sect E Struct Rep Online. 2008 Nov 29;64(Pt 12):o2476. doi: 10.1107/S1600536808035952 (PMC2959922; doi:10.1107/S1600536808035952)
Supplement: Supplementary file 1 [file e-64-o2476-sup1.cif]

##############################################################################
###                                                                        ###
###        Electronic paper (Acta Crystallographica Section E)             ###
###                                                                        ###
##############################################################################
#                                                                            #
# This CIF contains the data in a paper accepted for publication in Acta     #
# Crystallographica Section E. It conforms to the requirements of Notes      #
# for Authors for Section E, and has been peer reviewed under the auspices   #
# of the IUCr Commission on Journals.                                        #
#                                                                            #
# Full details of the Crystallographic Information File format               #
# are given in the paper "The Crystallographic Information File (CIF):       #
# a New Standard Archive File for Crystallography" by S. R. Hall, F. H.      #
# Allen and I. D. Brown [Acta Cryst. (1991), A47, 655-685].                  #
#                                                                            #
# The current version of the core CIF dictionary is obtainable from          #
# ftp://ftp.iucr.org/pub/cif_core.dic. The current version number is 2.4.    #
#                                                                            #
# Software is freely available for graphical display of the structure(s) in  #
# this CIF.  For information consult the CIF home page http://www.iucr.org/  #
# cif/home.html                                                              #
#                                                                            #
# This file may be used for bona fide research purposes within the           #
# scientific community so long as proper attribution is given to the journal # 
# article from which it was obtained.                                        #
#                                                                            #
##############################################################################
                                             
data_global
_audit_creation_method     'Encifer'
_audit_conform_dict_name     cif_core.dic
_audit_conform_dict_version     2.4
_journal_date_recd_electronic     2008-09-18
_journal_date_accepted     2008-11-03
_journal_name_full     'Acta Crystallographica, Section E'
_journal_year     2008
_journal_volume     64
_journal_issue     12
_journal_page_first     o2476
_journal_page_last     o2476
_journal_paper_category     QO
_journal_coeditor_code     CS2096
_publ_contact_author_name     'Katalin Selmeczi'
_publ_contact_author_address
;
Groupe Complexation et Cin\'etique en Milieu Microh\'et\'erog\`ene,
Laboratoire SRSMC (UMR CNRS - Universit\'e Henri Poincar\'e Nancy 1),
Nancy Universit\'e, BP 239, F-54506 Vandoeuvre-l\`es-Nancy Cedex, France
;
_publ_contact_author_email     ' Katalin.Selmeczi@lesoc.uhp-nancy.fr'
_publ_contact_author_fax     '0033 (0)3 83 68 43 22'
_publ_contact_author_phone     '0033 (0)3 83 68 43 23'
_publ_section_title
;
4-{2-[3-(2-Ammonioacetamido)propanamido]ethyl}-1<i>H</i>-imidazol-3-ium
dichloride
;
loop_
    _publ_author_name
    _publ_author_address
    'Selmeczi, Katalin'
;
Groupe Complexation et Cin\'etique en Milieu Microh\'et\'erog\`ene,
Laboratoire SRSMC (UMR 7565 CNRS - Universit\'e Henri Poincar\'e Nancy 1),
Nancy Universit\'e, BP 70239, F-54506 Vandoeuvre-l\`es-Nancy Cedex, France
;
    'Henry, Bernard'
;
Groupe Complexation et Cin\'etique en Milieu Microh\'et\'erog\`ene,
Laboratoire SRSMC (UMR 7565 CNRS - Universit\'e Henri Poincar\'e Nancy 1),
Nancy Universit\'e, BP 70239, F-54506 Vandoeuvre-l\`es-Nancy Cedex, France
;
    'Wenger, Emmanuel'
;
Laboratoire de Cristallographie et de Mod\'elisation des Mat\'eriaux
Min\'eraux et Biologiques LCM3B (UMR 7036 CNRS - Universit\'e Henri Poincar\'e
Nancy 1), Nancy Universit\'e, BP 70239, F-54506 Vandoeuvre-l\`es-Nancy Cedex,
France
;
    'Dahaoui, Slimane'
;
Laboratoire de Cristallographie et de Mod\'elisation des Mat\'eriaux
Min\'eraux et Biologiques LCM3B (UMR 7036 CNRS - Universit\'e Henri Poincar\'e
Nancy 1), Nancy Universit\'e, BP 70239, F-54506 Vandoeuvre-l\`es-Nancy Cedex,
France
;
data_I
_chemical_name_systematic
;
4-{2-[3-(2-Ammonioacetamido)propanamido]ethyl}-1<i>H</i>-imidazol-3-ium
dichloride
;
_chemical_name_common
;
Glycyl-\b-Alanyl-Histamine dihydrochloride
;
_chemical_formula_moiety     'C10 H19 N5 O2 2+, 2(Cl -)'
_chemical_formula_sum     'C10 H19 Cl2 N5 O2'
_chemical_formula_iupac     'C10 H19 N5 O2 2+, 2Cl -'
_chemical_formula_weight     312.20
_chemical_melting_point     ?
_symmetry_cell_setting     triclinic
_symmetry_space_group_name_H-M     'P -1'
_symmetry_space_group_name_Hall     '-P 1'
loop_
    _symmetry_equiv_pos_as_xyz
    'x, y, z'
    '-x, -y, -z'
_cell_length_a     7.2923(10)
_cell_length_b     8.2215(11)
_cell_length_c     13.0767(15)
_cell_angle_alpha     81.702(11)
_cell_angle_beta     77.863(11)
_cell_angle_gamma     69.543(12)
_cell_volume     715.98(16)
_cell_formula_units_Z     2
_cell_measurement_reflns_used     12727
_cell_measurement_theta_min     2.65
_cell_measurement_theta_max     29.19
_cell_measurement_temperature     110(2)
_exptl_crystal_description     prism
_exptl_crystal_colour     colourless
_exptl_crystal_size_max     0.30
_exptl_crystal_size_mid     0.20
_exptl_crystal_size_min     0.12
_exptl_crystal_density_diffrn     1.448
_exptl_crystal_density_meas     ?
_exptl_crystal_density_method     'not measured'
_exptl_crystal_F_000     328
_exptl_absorpt_coefficient_mu     0.460
_exptl_absorpt_correction_type     numerical
_exptl_absorpt_process_details     '(ABSORB; DeTitta, 1985)'
_exptl_absorpt_correction_T_min     0.874
_exptl_absorpt_correction_T_max     0.952
_exptl_special_details
;
;
_diffrn_ambient_temperature     110(2)
_diffrn_radiation_type     MoK\a
_diffrn_radiation_wavelength     0.71073
_diffrn_radiation_source     'fine-focus sealed tube'
_diffrn_radiation_monochromator     graphite
_diffrn_measurement_device_type     'Oxford Diffraction Xcalibur-Saphire2 CCD'
_diffrn_measurement_method     '\w scan'
_diffrn_reflns_number     12727
_diffrn_reflns_av_R_equivalents     0.0614
_diffrn_reflns_av_sigmaI/netI     0.1200
_diffrn_reflns_theta_min     2.65
_diffrn_reflns_theta_max     29.19
_diffrn_reflns_theta_full     25.00
_diffrn_measured_fraction_theta_max     0.854
_diffrn_measured_fraction_theta_full     0.999
_diffrn_reflns_limit_h_min     -9
_diffrn_reflns_limit_h_max     9
_diffrn_reflns_limit_k_min     -11
_diffrn_reflns_limit_k_max     11
_diffrn_reflns_limit_l_min     -17
_diffrn_reflns_limit_l_max     16
_refine_special_details
;
;
_reflns_number_total     3307
_reflns_number_gt     1798
_reflns_threshold_expression     >2sigma(I)
_refine_ls_structure_factor_coef     Fsqd
_refine_ls_matrix_type     full
_refine_ls_R_factor_all     0.1132
_refine_ls_R_factor_gt     0.0459
_refine_ls_wR_factor_gt     0.0873
_refine_ls_wR_factor_ref     0.1107
_refine_ls_goodness_of_fit_ref     0.968
_refine_ls_restrained_S_all     0.968
_refine_ls_number_reflns     3307
_refine_ls_number_parameters     172
_refine_ls_number_restraints     0
_refine_ls_hydrogen_treatment     constr
_refine_ls_weighting_scheme     calc
_refine_ls_weighting_details
         'calc w=1/[\s^2^(Fo^2^)+(0.0489P)^2^+0.0000P] where P=(Fo^2^+2Fc^2^)/3'
_atom_sites_solution_hydrogens     geom
_atom_sites_solution_primary     direct
_atom_sites_solution_secondary     difmap
_refine_ls_shift/su_max     0.000
_refine_ls_shift/su_mean     0.000
_refine_diff_density_max     0.508
_refine_diff_density_min     -0.355
_refine_ls_extinction_method     none
_refine_ls_extinction_coef     ?
loop_
    _atom_type_symbol
    _atom_type_description
    _atom_type_scat_dispersion_real
    _atom_type_scat_dispersion_imag
    _atom_type_scat_source
    'C' 'C' 0.0033 0.0016
                         'International Tables Vol C Tables 4.2.6.8 and 6.1.1.4'
    'H' 'H' 0.0000 0.0000
                         'International Tables Vol C Tables 4.2.6.8 and 6.1.1.4'
    'N' 'N' 0.0061 0.0033
                         'International Tables Vol C Tables 4.2.6.8 and 6.1.1.4'
    'O' 'O' 0.0106 0.0060
                         'International Tables Vol C Tables 4.2.6.8 and 6.1.1.4'
    'Cl' 'Cl' 0.1484 0.1585
                         'International Tables Vol C Tables 4.2.6.8 and 6.1.1.4'
_computing_data_collection     'CryslisCCD (Oxford Diffraction, 2003)'
_computing_cell_refinement     'CrysalisRED (Oxford Diffraction, 2003)'
_computing_data_reduction     'CrysalisRED (Oxford Diffraction, 2003)'
_computing_structure_solution     'SHELXS97 (Sheldrick, 2008)'
_computing_structure_refinement     'SHELXL97 (Sheldrick, 2008)'
_computing_molecular_graphics     'ORTEP-3 for Windows (Farrugia, 1997)'
_computing_publication_material     'enCIFer (Allen <i>et al.</i>,  2004)'
loop_
    _atom_site_type_symbol
    _atom_site_label
    _atom_site_fract_x
    _atom_site_fract_y
    _atom_site_fract_z
    _atom_site_U_iso_or_equiv
    _atom_site_adp_type
    _atom_site_calc_flag
    _atom_site_refinement_flags
    _atom_site_occupancy
    _atom_site_disorder_assembly
    _atom_site_disorder_group
    O O1 0.7290(4) 0.3622(3) 0.54649(15) 0.0302(6) Uani d . 1 . .
    O O2 0.7180(3) -0.1826(2) 0.77310(14) 0.0255(5) Uani d . 1 . .
    N N1 0.7705(4) 1.0791(3) 0.25403(18) 0.0255(6) Uani d . 1 . .
    H H1' 0.7720 1.0903 0.1859 0.031 Uiso calc R 1 . .
    N N2 0.7640(4) 1.1387(3) 0.40854(18) 0.0230(6) Uani d . 1 . .
    H H2' 0.7614 1.1961 0.4609 0.028 Uiso calc R 1 . .
    N N3 0.7314(4) 0.5944(3) 0.61436(17) 0.0217(6) Uani d . 1 . .
    H H3' 0.7289 0.6443 0.6701 0.026 Uiso calc R 1 . .
    N N4 0.7164(4) 0.0643(3) 0.83121(17) 0.0205(6) Uani d . 1 . .
    H H4' 0.7173 0.1161 0.8854 0.025 Uiso calc R 1 . .
    N N5 0.7507(4) -0.3688(3) 0.95958(18) 0.0223(6) Uani d . 1 . .
    H H5C' 0.7717 -0.4211 1.0243 0.033 Uiso calc R 1 . .
    H H5B' 0.8438 -0.4329 0.9097 0.033 Uiso calc R 1 . .
    H H5A' 0.6275 -0.3610 0.9505 0.033 Uiso calc R 1 . .
    C C1 0.7671(5) 1.2013(4) 0.3094(2) 0.0271(7) Uani d . 1 . .
    H H1 0.7668 1.3152 0.2829 0.033 Uiso calc R 1 . .
    C C2 0.7655(4) 0.9685(3) 0.4167(2) 0.0189(7) Uani d . 1 . .
    C C3 0.7717(5) 0.9304(4) 0.3183(2) 0.0222(7) Uani d . 1 . .
    H H3 0.7759 0.8228 0.2977 0.027 Uiso calc R 1 . .
    C C4 0.7614(5) 0.8637(4) 0.5201(2) 0.0217(7) Uani d . 1 . .
    H H4B 0.6470 0.9288 0.5709 0.026 Uiso calc R 1 . .
    H H4A 0.8842 0.8465 0.5473 0.026 Uiso calc R 1 . .
    C C5 0.7448(5) 0.6879(3) 0.5113(2) 0.0201(7) Uani d . 1 . .
    H H5B 0.6251 0.7041 0.4814 0.024 Uiso calc R 1 . .
    H H5A 0.8626 0.6195 0.4638 0.024 Uiso calc R 1 . .
    C C6 0.7229(4) 0.4335(4) 0.6247(2) 0.0217(7) Uani d . 1 . .
    C C7 0.7099(5) 0.3428(3) 0.7336(2) 0.0195(7) Uani d . 1 . .
    H H7B 0.5899 0.4119 0.7796 0.023 Uiso calc R 1 . .
    H H7A 0.8276 0.3333 0.7634 0.023 Uiso calc R 1 . .
    C C8 0.7003(5) 0.1626(3) 0.7299(2) 0.0203(7) Uani d . 1 . .
    H H8B 0.5730 0.1730 0.7097 0.024 Uiso calc R 1 . .
    H H8A 0.8098 0.0998 0.6761 0.024 Uiso calc R 1 . .
    C C9 0.7297(4) -0.1029(4) 0.8434(2) 0.0190(7) Uani d . 1 . .
    C C10 0.7655(5) -0.1917(3) 0.9503(2) 0.0202(7) Uani d . 1 . .
    H H10B 0.8992 -0.1998 0.9607 0.024 Uiso calc R 1 . .
    H H10A 0.6660 -0.1223 1.0054 0.024 Uiso calc R 1 . .
    Cl Cl2 1.15091(12) -0.57052(9) 0.81161(5) 0.0251(2) Uani d . 1 . .
    Cl Cl1 0.71393(12) 1.24682(9) 0.03128(5) 0.0240(2) Uani d . 1 . .
loop_
    _atom_site_aniso_label
    _atom_site_aniso_U_11
    _atom_site_aniso_U_22
    _atom_site_aniso_U_33
    _atom_site_aniso_U_12
    _atom_site_aniso_U_13
    _atom_site_aniso_U_23
    O1 0.0512(17) 0.0260(12) 0.0199(11) -0.0198(12) -0.0059(10) -0.0041(9)
    O2 0.0408(15) 0.0195(11) 0.0184(11) -0.0124(11) -0.0042(10) -0.0036(9)
    N1 0.0291(17) 0.0326(15) 0.0148(13) -0.0124(13) -0.0004(11) -0.0010(11)
    N2 0.0277(16) 0.0206(14) 0.0224(14) -0.0095(13) -0.0025(12) -0.0060(11)
    N3 0.0330(17) 0.0177(13) 0.0162(12) -0.0125(12) 0.0004(11) -0.0027(10)
    N4 0.0304(16) 0.0170(13) 0.0163(12) -0.0106(12) -0.0030(11) -0.0030(10)
    N5 0.0267(16) 0.0202(13) 0.0191(13) -0.0084(12) -0.0010(11) -0.0010(10)
    C1 0.0218(19) 0.0225(17) 0.0353(19) -0.0076(15) -0.0070(15) 0.0070(15)
    C2 0.0193(18) 0.0114(15) 0.0254(16) -0.0051(13) -0.0008(13) -0.0032(12)
    C3 0.0227(19) 0.0222(17) 0.0223(16) -0.0085(15) -0.0035(14) -0.0018(13)
    C4 0.0229(19) 0.0242(16) 0.0186(15) -0.0093(15) -0.0029(13) -0.0009(13)
    C5 0.0232(18) 0.0178(15) 0.0180(15) -0.0053(14) -0.0033(13) -0.0019(12)
    C6 0.0210(19) 0.0240(17) 0.0202(16) -0.0080(15) -0.0023(13) -0.0023(13)
    C7 0.0255(19) 0.0165(15) 0.0151(15) -0.0070(14) -0.0011(13) -0.0008(12)
    C8 0.0228(19) 0.0217(16) 0.0186(15) -0.0100(14) -0.0031(13) -0.0026(12)
    C9 0.0128(17) 0.0208(16) 0.0230(16) -0.0062(14) 0.0002(13) -0.0035(13)
    C10 0.0221(18) 0.0154(15) 0.0234(16) -0.0055(14) -0.0045(14) -0.0033(12)
    Cl2 0.0295(5) 0.0243(4) 0.0217(4) -0.0097(4) -0.0006(3) -0.0055(3)
    Cl1 0.0291(5) 0.0241(4) 0.0215(4) -0.0114(4) -0.0050(3) -0.0022(3)
_geom_special_details
;
;
loop_
    _geom_bond_atom_site_label_1
    _geom_bond_atom_site_label_2
    _geom_bond_site_symmetry_2
    _geom_bond_distance
    _geom_bond_publ_flag
    O1 C6 . 1.235(3) ?
    O2 C9 . 1.237(3) ?
    N1 C1 . 1.311(4) ?
    N1 C3 . 1.378(3) ?
    N1 H1' . 0.8800 ?
    N2 C1 . 1.322(4) ?
    N2 C2 . 1.384(3) ?
    N2 H2' . 0.8800 ?
    N3 C6 . 1.333(3) ?
    N3 C5 . 1.454(3) ?
    N3 H3' . 0.8800 ?
    N4 C9 . 1.332(3) ?
    N4 C8 . 1.453(3) ?
    N4 H4' . 0.8800 ?
    N5 C10 . 1.483(3) ?
    N5 H5C' . 0.9100 ?
    N5 H5B' . 0.9100 ?
    N5 H5A' . 0.9100 ?
    C1 H1 . 0.9500 ?
    C2 C3 . 1.356(4) ?
    C2 C4 . 1.495(4) ?
    C3 H3 . 0.9500 ?
    C4 C5 . 1.514(4) ?
    C4 H4B . 0.9900 ?
    C4 H4A . 0.9900 ?
    C5 H5B . 0.9900 ?
    C5 H5A . 0.9900 ?
    C6 C7 . 1.510(4) ?
    C7 C8 . 1.515(3) ?
    C7 H7B . 0.9900 ?
    C7 H7A . 0.9900 ?
    C8 H8B . 0.9900 ?
    C8 H8A . 0.9900 ?
    C9 C10 . 1.510(4) ?
    C10 H10B . 0.9900 ?
    C10 H10A . 0.9900 ?
loop_
    _geom_angle_atom_site_label_1
    _geom_angle_atom_site_label_2
    _geom_angle_atom_site_label_3
    _geom_angle_site_symmetry_1
    _geom_angle_site_symmetry_3
    _geom_angle
    _geom_angle_publ_flag
    C1 N1 C3 . . 109.9(2) ?
    C1 N1 H1' . . 125.0 ?
    C3 N1 H1' . . 125.0 ?
    C1 N2 C2 . . 109.1(2) ?
    C1 N2 H2' . . 125.4 ?
    C2 N2 H2' . . 125.4 ?
    C6 N3 C5 . . 120.2(2) ?
    C6 N3 H3' . . 119.9 ?
    C5 N3 H3' . . 119.9 ?
    C9 N4 C8 . . 121.1(2) ?
    C9 N4 H4' . . 119.4 ?
    C8 N4 H4' . . 119.4 ?
    C10 N5 H5C' . . 109.5 ?
    C10 N5 H5B' . . 109.5 ?
    H5C' N5 H5B' . . 109.5 ?
    C10 N5 H5A' . . 109.5 ?
    H5C' N5 H5A' . . 109.5 ?
    H5B' N5 H5A' . . 109.5 ?
    N1 C1 N2 . . 108.3(2) ?
    N1 C1 H1 . . 125.9 ?
    N2 C1 H1 . . 125.9 ?
    C3 C2 N2 . . 106.4(2) ?
    C3 C2 C4 . . 132.2(2) ?
    N2 C2 C4 . . 121.4(2) ?
    C2 C3 N1 . . 106.3(2) ?
    C2 C3 H3 . . 126.9 ?
    N1 C3 H3 . . 126.9 ?
    C2 C4 C5 . . 111.9(2) ?
    C2 C4 H4B . . 109.2 ?
    C5 C4 H4B . . 109.2 ?
    C2 C4 H4A . . 109.2 ?
    C5 C4 H4A . . 109.2 ?
    H4B C4 H4A . . 107.9 ?
    N3 C5 C4 . . 109.9(2) ?
    N3 C5 H5B . . 109.7 ?
    C4 C5 H5B . . 109.7 ?
    N3 C5 H5A . . 109.7 ?
    C4 C5 H5A . . 109.7 ?
    H5B C5 H5A . . 108.2 ?
    O1 C6 N3 . . 120.1(3) ?
    O1 C6 C7 . . 122.2(2) ?
    N3 C6 C7 . . 117.8(2) ?
    C6 C7 C8 . . 110.2(2) ?
    C6 C7 H7B . . 109.6 ?
    C8 C7 H7B . . 109.6 ?
    C6 C7 H7A . . 109.6 ?
    C8 C7 H7A . . 109.6 ?
    H7B C7 H7A . . 108.1 ?
    N4 C8 C7 . . 110.9(2) ?
    N4 C8 H8B . . 109.5 ?
    C7 C8 H8B . . 109.5 ?
    N4 C8 H8A . . 109.5 ?
    C7 C8 H8A . . 109.5 ?
    H8B C8 H8A . . 108.0 ?
    O2 C9 N4 . . 123.5(2) ?
    O2 C9 C10 . . 121.6(2) ?
    N4 C9 C10 . . 114.9(2) ?
    N5 C10 C9 . . 110.0(2) ?
    N5 C10 H10B . . 109.7 ?
    C9 C10 H10B . . 109.7 ?
    N5 C10 H10A . . 109.7 ?
    C9 C10 H10A . . 109.7 ?
    H10B C10 H10A . . 108.2 ?
loop_
    _geom_hbond_atom_site_label_D
    _geom_hbond_atom_site_label_H
    _geom_hbond_atom_site_label_A
    _geom_hbond_site_symmetry_A
    _geom_hbond_distance_DH
    _geom_hbond_distance_HA
    _geom_hbond_distance_DA
    _geom_hbond_angle_DHA
    _geom_hbond_publ_flag
    N1 H1' Cl1 . 0.88 2.270 3.083(4) 153 yes
    N2 H2' O1 1_565 0.88 1.810 2.670(4) 165 yes
    N3 H3' O2 1_565 0.88 2.068 2.927(4) 165 yes
    N4 H4' Cl1 1_546 0.88 2.313 3.192(4) 178 yes
    N5 H5C' Cl2 2_747 0.91 2.317 3.152(4) 152 yes
    N5 H5B' Cl2 . 0.91 2.319 3.191(4) 160 yes
    N5 H5A' Cl1 2_666 0.91 2.306 3.161(4) 156 yes
