# Supplementary material for: 4-{2-[3-(2-Ammonioacetamido)propanamido]ethyl}-1H-imidazol-3-ium dichloride
Source: Acta Crystallogr Sect E Struct Rep Online. 2008 Nov 29;64(Pt 12):o2476. doi: 10.1107/S1600536808035952 (PMC2959922; doi:10.1107/S1600536808035952)
Supplement: Supplementary file 2 [file e-64-o2476-Isup2.hkl]

# 
# Unique observed reflections after correcting 
# for dispersion and merging Friedel opposites 
# 

data_I 

_shelx_title ' 110K in P-1' 
_shelx_refln_list_code          3 
_shelx_F_calc_maximum      194.45 
_exptl_crystal_F_000       328.00 
_reflns_d_resolution_high  0.7286 
 
loop_ 
 _symmetry_equiv_pos_as_xyz 
 'x, y, z' 
 '-x, -y, -z' 
 
_cell_length_a     7.2923 
_cell_length_b     8.2215 
_cell_length_c    13.0767 
_cell_angle_alpha  81.702 
_cell_angle_beta   77.863 
_cell_angle_gamma  69.543 
 
loop_ 
 _refln_index_h 
 _refln_index_k 
 _refln_index_l 
 _refln_F_meas 
 _refln_F_sigma 
 _refln_A_calc 
 _refln_B_calc 
   1   0   0      5.4551      1.0506      0.3476      0.0000 
   2   0   0    214.2993      0.2429   -194.4540      0.0000 
   3   0   0      7.4832      1.0514      7.5278      0.0000 
   4   0   0     64.8524      0.7785     63.5182      0.0000 
   5   0   0     20.4910      0.6899    -20.4888      0.0000 
   6   0   0     21.7507      0.7092    -22.8410      0.0000 
   7   0   0     20.7194      0.8144     19.7576      0.0000 
   8   0   0      9.8569      3.0152     11.8250      0.0000 
  -8   1   0      3.0128      4.2674     -2.8772      0.0000 
  -7   1   0     17.0040      1.0871    -16.8561      0.0000 
  -6   1   0      0.0000      6.2671     -3.4060      0.0000 
  -5   1   0      0.0000      1.8382      0.8147      0.0000 
  -4   1   0      4.2685      2.5409      5.5658      0.0000 
  -3   1   0     22.2940      0.4401     22.9970      0.0000 
  -2   1   0      4.5250      0.8704      5.3616      0.0000 
  -1   1   0     22.1664      0.2512    -21.0824      0.0000 
   0   1   0      7.2762      1.7690     10.3865      0.0000 
   1   1   0      1.7799      1.1677     -1.6093      0.0000 
   2   1   0     52.0094      0.1572    -49.9140      0.0000 
   3   1   0      2.9079      1.3645     -4.0684      0.0000 
   4   1   0     45.2173      0.4985     44.8512      0.0000 
   5   1   0     13.0263      0.8628     13.2335      0.0000 
   6   1   0     23.7484      0.6587    -23.4444      0.0000 
   7   1   0      8.5114      1.7712     -8.7250      0.0000 
   8   1   0      1.6123      1.7589      5.4542      0.0000 
   9   1   0      0.0000      3.8907     -0.6578      0.0000 
  -7   2   0      5.6932      3.8804     -4.3216      0.0000 
  -6   2   0      6.8278      2.9681      7.3638      0.0000 
  -5   2   0     18.7048      1.0355     18.4658      0.0000 
  -4   2   0      5.8937      3.0238     -4.6005      0.0000 
  -3   2   0     24.3673      0.3586    -24.0851      0.0000 
  -2   2   0      1.9284      1.8441     -2.3358      0.0000 
  -1   2   0      1.2199      1.4866     -2.2239      0.0000 
   0   2   0     16.9836      0.1684    -16.2851      0.0000 
   1   2   0     38.6648      0.1662     38.3523      0.0000 
   2   2   0     43.8715      0.3127     42.6025      0.0000 
   3   2   0     25.7738      0.2648    -26.2583      0.0000 
   4   2   0     33.3864      0.3787    -33.3548      0.0000 
   5   2   0      3.0375      2.6162      5.1210      0.0000 
   6   2   0      5.8558      1.9581      7.0588      0.0000 
   7   2   0      3.6887      3.1737     -2.0092      0.0000 
   8   2   0      6.1884      2.9785      5.6999      0.0000 
  -7   3   0      0.0000      3.0590     -0.6410      0.0000 
  -6   3   0      9.1968      2.6194     -9.1266      0.0000 
  -5   3   0      3.7829      3.4742     -4.0699      0.0000 
  -4   3   0      0.0000      2.6297     -1.0578      0.0000 
  -3   3   0      4.1276      2.0899     -2.5662      0.0000 
  -2   3   0     16.9785      0.5487     17.0154      0.0000 
  -1   3   0     29.3696      0.3857     28.9951      0.0000 
   0   3   0     12.5949      0.2381    -12.4324      0.0000 
   1   3   0     44.4737      0.1598    -43.1063      0.0000 
   2   3   0     11.1459      0.4631    -11.1149      0.0000 
   3   3   0     14.3757      0.2263     14.5020      0.0000 
   4   3   0      4.4563      1.0733      3.9833      0.0000 
   5   3   0      2.5031      2.0005      5.5302      0.0000 
   6   3   0     10.4536      1.0136     10.1212      0.0000 
   7   3   0      1.1752      2.6110     -0.1571      0.0000 
   8   3   0     11.4478      1.7314     -9.7268      0.0000 
  -7   4   0      4.9740      6.0014     -3.5777      0.0000 
  -6   4   0      8.5254      3.1196      9.1179      0.0000 
  -5   4   0      4.8642      3.8234      7.9113      0.0000 
  -4   4   0      0.9859      2.2429     -2.4651      0.0000 
  -3   4   0      0.7743      2.5908      1.1597      0.0000 
  -2   4   0      3.7399      2.4017      2.4165      0.0000 
  -1   4   0     18.6402      0.5402    -19.3223      0.0000 
   0   4   0     33.7737      0.2301    -31.5204      0.0000 
   1   4   0     18.4589      0.2505     18.6369      0.0000 
   2   4   0     48.5565      0.3426     46.0148      0.0000 
   3   4   0      6.1391      1.0526      6.7861      0.0000 
   4   4   0     16.4128      0.4144    -16.5162      0.0000 
   5   4   0     16.5612      0.4845    -17.1333      0.0000 
   6   4   0      0.5276      1.0980     -2.4720      0.0000 
   7   4   0      7.4688      2.2376      6.7207      0.0000 
   8   4   0      0.0000      2.5738      1.8735      0.0000 
  -6   5   0      8.6816      4.8719      5.0309      0.0000 
  -5   5   0     12.5456      1.8492    -10.9665      0.0000 
  -4   5   0     11.8234      1.6679    -12.0499      0.0000 
  -3   5   0      5.7316      2.1678      6.6457      0.0000 
  -2   5   0      3.5185      2.7550      5.5892      0.0000 
  -1   5   0      0.0000      2.0605     -0.2940      0.0000 
   0   5   0     20.2916      0.3249     20.0324      0.0000 
   1   5   0      8.8951      0.4745      8.9498      0.0000 
   2   5   0     31.5552      0.2582    -31.5064      0.0000 
   3   5   0     20.0888      0.3866    -20.3449      0.0000 
   4   5   0     17.5195      0.5169     17.8926      0.0000 
   5   5   0     11.2624      0.9631     11.7656      0.0000 
   6   5   0      0.0000      1.8057     -4.7540      0.0000 
   7   5   0      4.7646      3.5049      2.3964      0.0000 
   8   5   0      3.6223      2.9927      4.7062      0.0000 
  -5   6   0      5.7393      5.6773      7.7692      0.0000 
  -4   6   0      0.0000      3.4159      1.4117      0.0000 
  -3   6   0      0.0000      2.1572      1.0250      0.0000 
  -2   6   0      4.4778      2.7077      6.3313      0.0000 
  -1   6   0      5.2058      2.2482     -6.8196      0.0000 
   0   6   0     19.1158      0.5697    -18.2576      0.0000 
   1   6   0      0.0000      1.3307     -1.9542      0.0000 
   2   6   0     13.4447      0.3723     13.7281      0.0000 
   3   6   0      8.1777      0.9231      9.3368      0.0000 
   4   6   0      3.4196      1.4618      4.4347      0.0000 
   5   6   0      0.0000      2.0869      0.0755      0.0000 
   6   6   0     12.2931      0.9606    -12.0934      0.0000 
   7   6   0     10.2158      1.7869    -11.1288      0.0000 
   8   6   0      5.7898      3.9638      6.1404      0.0000 
  -4   7   0      1.7513      4.8204     -7.5030      0.0000 
  -3   7   0     13.8114      2.0504    -13.1006      0.0000 
  -2   7   0      2.5596      3.3325      3.3761      0.0000 
  -1   7   0     14.9822      1.1687     15.3928      0.0000 
   0   7   0      0.0000      2.5267      0.7133      0.0000 
   1   7   0      3.7193      1.6275     -4.5759      0.0000 
   2   7   0      8.1652      0.8347      8.4294      0.0000 
   3   7   0      1.1812      1.3926     -2.7857      0.0000 
   4   7   0     19.7221      0.4534    -19.2981      0.0000 
   5   7   0      2.9760      2.1559     -3.4642      0.0000 
   6   7   0     14.1005      0.6798     13.6064      0.0000 
   7   7   0      8.9932      1.7742      8.0725      0.0000 
   8   7   0      3.7158      4.2574     -0.6628      0.0000 
  -3   8   0      6.0588      5.7219      3.6503      0.0000 
  -2   8   0      2.3963      4.0517      5.1510      0.0000 
  -1   8   0      1.9231      3.2839      3.9974      0.0000 
   0   8   0      7.3310      2.6908     -8.3698      0.0000 
   1   8   0     18.1379      0.4509    -17.5976      0.0000 
   2   8   0      0.0000      2.4382     -0.7906      0.0000 
   3   8   0     19.9991      0.4701     19.5056      0.0000 
   4   8   0      8.0315      1.1042      7.9114      0.0000 
   5   8   0      6.5732      1.5066     -8.2395      0.0000 
   6   8   0      2.1264      2.5903     -2.5347      0.0000 
   7   8   0      0.0000      2.9160      2.1160      0.0000 
   8   8   0      6.3140      3.0950     -4.4647      0.0000 
  -2   9   0      1.5410      4.9461     -0.0978      0.0000 
  -1   9   0     14.9215      2.5104    -10.7791      0.0000 
   0   9   0      7.2969      4.8750      2.6339      0.0000 
   1   9   0     21.1333      1.4692     19.5645      0.0000 
   2   9   0      0.6107      1.7071      0.0105      0.0000 
   3   9   0     13.7256      0.8570    -13.8483      0.0000 
   4   9   0      1.7559      2.4257      2.2425      0.0000 
   5   9   0      0.0000      2.5150     -0.1850      0.0000 
   6   9   0     11.5881      1.3238    -10.7174      0.0000 
   7   9   0      5.4361      3.3383      5.8189      0.0000 
   8   9   0     11.3609      3.5381     14.0499      0.0000 
   2  10   0      5.0697      5.3569      1.2737      0.0000 
   3  10   0      6.0446      5.0142     -6.1931      0.0000 
   4  10   0      0.6771      2.8034      1.5480      0.0000 
   5  10   0     14.3682      1.4013     13.5467      0.0000 
   6  10   0      3.3279      3.3038      0.9490      0.0000 
   7  10   0     10.0764      4.1370     -9.3160      0.0000 
  -6 -10   1      7.1801      3.2842     -4.0388      0.0000 
  -5 -10   1     13.7285      1.3883     13.2697      0.0000 
  -4 -10   1      3.6641      3.3390      3.1179      0.0000 
  -3 -10   1      2.6240      3.0080     -5.4633      0.0000 
  -2 -10   1      4.8467      4.0032      4.7699      0.0000 
  -7  -9   1      7.4382      3.4090      4.6401      0.0000 
  -6  -9   1      6.5097      3.0015      8.6242      0.0000 
  -5  -9   1      2.0803      1.8221      4.0080      0.0000 
  -4  -9   1      8.8802      1.9360     -8.5151      0.0000 
  -3  -9   1     12.8148      1.2031    -10.8598      0.0000 
  -2  -9   1      4.1485      3.4988      0.7058      0.0000 
  -1  -9   1     11.3335      1.8743      5.8497      0.0000 
   0  -9   1      2.5561      4.9182      2.1681      0.0000 
   1  -9   1      0.0000      6.0819      1.3185      0.0000 
   2  -9   1      5.3849      4.9136      3.6521      0.0000 
  -8  -8   1      0.0000      4.9576     -5.3175      0.0000 
  -7  -8   1      1.1717      3.7122     -0.0528      0.0000 
  -6  -8   1      0.0000      2.8889      0.9874      0.0000 
  -5  -8   1     10.5410      1.0661     -9.8949      0.0000 
  -4  -8   1      2.2062      2.5382     -3.2474      0.0000 
  -3  -8   1     11.6780      0.7606     11.7695      0.0000 
  -2  -8   1      7.0279      1.3578      7.3258      0.0000 
  -1  -8   1      4.8410      2.5789      1.3947      0.0000 
   0  -8   1      0.0000      4.3963     -0.2410      0.0000 
   1  -8   1     11.4664      2.0925    -12.0808      0.0000 
   2  -8   1      9.8422      2.6206    -10.6995      0.0000 
   3  -8   1      9.9372      3.3876     10.1196      0.0000 
  -8  -7   1     19.0587      1.0683    -18.0256      0.0000 
  -7  -7   1      8.6355      1.9497     -9.0806      0.0000 
  -6  -7   1     29.2617      0.4717     28.5258      0.0000 
  -5  -7   1     14.7942      0.5900     15.1887      0.0000 
  -4  -7   1     23.2762      0.4106    -24.0212      0.0000 
  -3  -7   1      6.2839      1.2412     -7.3113      0.0000 
  -2  -7   1     12.8738      0.4790     14.3796      0.0000 
  -1  -7   1     10.6003      0.6203    -10.3936      0.0000 
   0  -7   1     15.3604      0.6921    -15.1337      0.0000 
   1  -7   1     15.1449      0.9143     15.3326      0.0000 
   2  -7   1     16.4111      1.3625     15.9769      0.0000 
   3  -7   1      7.1284      3.3546     -5.5576      0.0000 
   4  -7   1      7.3419      5.8688     -7.8681      0.0000 
  -8  -6   1      1.1263      2.4232      7.2856      0.0000 
  -7  -6   1      2.6382      2.7437      0.3891      0.0000 
  -6  -6   1      5.0855      2.2381     -3.4957      0.0000 
  -5  -6   1      1.7956      1.6539     -3.1181      0.0000 
  -4  -6   1     13.9537      0.5754    -14.4925      0.0000 
  -3  -6   1      6.1702      1.2234     -6.9299      0.0000 
  -2  -6   1     25.1460      0.2651     25.1935      0.0000 
  -1  -6   1     17.3613      0.3973     18.3062      0.0000 
   0  -6   1     15.0097      0.5296    -15.0796      0.0000 
   1  -6   1      9.1901      1.2287     -9.8528      0.0000 
   2  -6   1      0.9895      2.0271      4.1836      0.0000 
   3  -6   1      6.4698      2.3263     -7.3069      0.0000 
   4  -6   1      4.9514      3.6316     -5.3382      0.0000 
   5  -6   1     10.4464      3.1904     12.6363      0.0000 
  -8  -5   1      3.1678      4.6072     -3.0485      0.0000 
  -7  -5   1      9.5223      1.8299    -11.3537      0.0000 
  -6  -5   1      7.3740      1.9345     -6.9759      0.0000 
  -5  -5   1     26.4934      0.5409     26.6947      0.0000 
  -4  -5   1     21.6800      0.4710     22.1330      0.0000 
  -3  -5   1     28.5660      0.4084    -27.9186      0.0000 
  -2  -5   1     19.5939      0.2786    -19.8873      0.0000 
  -1  -5   1     25.5033      0.2587     24.6650      0.0000 
   0  -5   1      8.8857      0.6728     -7.7314      0.0000 
   1  -5   1     27.7001      0.9268    -27.7330      0.0000 
   2  -5   1     20.2555      0.6870     20.4759      0.0000 
   3  -5   1     26.3852      0.6738     26.3244      0.0000 
   4  -5   1      9.9710      1.4959     -9.3969      0.0000 
   5  -5   1     14.0956      1.6767    -14.0990      0.0000 
   6  -5   1      6.3055      5.2817      0.9493      0.0000 
  -8  -4   1      6.0230      3.7816     -7.0983      0.0000 
  -7  -4   1     14.6663      1.2987     13.9459      0.0000 
  -6  -4   1     16.3788      0.6746     16.3894      0.0000 
  -5  -4   1     14.9583      0.4671    -15.5052      0.0000 
  -4  -4   1     24.3163      0.2566    -24.2287      0.0000 
  -3  -4   1      0.7853      1.2940     -1.3694      0.0000 
  -2  -4   1      8.0861      0.3181      7.9494      0.0000 
  -1  -4   1     11.2082      0.3509     11.2315      0.0000 
   0  -4   1     24.5677      0.2943     24.4552      0.0000 
   1  -4   1      0.0000      1.2328     -0.2581      0.0000 
   2  -4   1     23.3190      0.5598    -23.7268      0.0000 
   3  -4   1      5.9938      1.7583     -5.2327      0.0000 
   4  -4   1      8.3945      1.3299      7.0817      0.0000 
   5  -4   1      3.8761      4.3725     -4.2367      0.0000 
   6  -4   1      2.1040      4.3345     -0.0753      0.0000 
   7  -4   1     11.9888      4.2610     10.6619      0.0000 
  -8  -3   1     12.4957      1.6868    -12.3447      0.0000 
  -7  -3   1     15.1105      0.9427    -15.0266      0.0000 
  -6  -3   1      8.7110      1.2465      9.5091      0.0000 
  -5  -3   1      4.9500      1.3311      6.0278      0.0000 
  -4  -3   1     12.6022      0.4423    -11.8550      0.0000 
  -3  -3   1     19.9129      0.2451     20.3339      0.0000 
  -2  -3   1     38.7380      0.3395     37.2247      0.0000 
  -1  -3   1     35.2795      0.1893    -35.0722      0.0000 
   0  -3   1     46.6180      0.2256    -43.6740      0.0000 
   1  -3   1     15.8724      0.4058     16.1435      0.0000 
   2  -3   1      8.1750      1.1724      8.0598      0.0000 
   3  -3   1      2.6658      2.3190     -4.0670      0.0000 
   4  -3   1     15.4925      0.7630     15.9214      0.0000 
   5  -3   1      6.1505      2.7817      6.9778      0.0000 
   6  -3   1     15.7049      1.4502    -15.9538      0.0000 
   7  -3   1      1.8715      2.1794     -6.7378      0.0000 
  -8  -2   1      6.9604      2.4942      7.0061      0.0000 
  -7  -2   1      0.3227      2.8028      0.2382      0.0000 
  -6  -2   1      3.1894      2.9232      3.7755      0.0000 
  -5  -2   1     15.6494      0.7349     15.7340      0.0000 
  -4  -2   1      5.7644      0.8430     -6.0120      0.0000 
  -3  -2   1     34.5040      0.3928    -35.5041      0.0000 
  -2  -2   1     12.9940      0.2670    -13.1626      0.0000 
  -1  -2   1     19.4616      0.2328     19.5512      0.0000 
   0  -2   1     18.0038      0.1880     17.9196      0.0000 
   1  -2   1     18.0963      0.2563     18.0117      0.0000 
   2  -2   1      9.5821      0.6284      9.5866      0.0000 
   3  -2   1     16.3792      0.5610    -18.0744      0.0000 
   4  -2   1     17.9824      0.5950    -18.9585      0.0000 
   5  -2   1      5.8696      3.6515      3.1621      0.0000 
   6  -2   1      8.6220      2.2675      7.5086      0.0000 
   7  -2   1      0.0000      4.0382      2.9139      0.0000 
  -9  -1   1     11.1087      4.5187     -5.0394      0.0000 
  -8  -1   1     15.6612      1.2099     16.5154      0.0000 
  -7  -1   1      7.8752      1.8369      9.2196      0.0000 
  -6  -1   1     33.4000      0.8045    -32.9948      0.0000 
  -5  -1   1     28.1310      0.5363    -27.5372      0.0000 
  -4  -1   1     38.2466      0.3978     38.6032      0.0000 
  -3  -1   1     43.3709      0.5414     43.0548      0.0000 
  -2  -1   1     22.4766      0.2920    -22.2238      0.0000 
  -1  -1   1     18.1746      0.2890    -19.2710      0.0000 
   0  -1   1      3.3034      0.5930      3.0980      0.0000 
   1  -1   1     14.6221      0.6423    -12.1760      0.0000 
   2  -1   1     15.6012      0.4342    -15.0184      0.0000 
   3  -1   1      7.4661      1.2084      8.0000      0.0000 
   4  -1   1      6.5339      0.8648      7.5659      0.0000 
   5  -1   1      7.4471      1.9697      6.7325      0.0000 
   6  -1   1      8.5878      2.0458      7.2368      0.0000 
   7  -1   1      9.0561      2.1427     -6.9313      0.0000 
   8  -1   1     12.7034      2.0626    -11.4186      0.0000 
  -8   0   1      0.0000      3.7268      2.3193      0.0000 
  -7   0   1     11.3499      1.4640     11.0452      0.0000 
  -6   0   1      3.6222      2.7930     -4.8461      0.0000 
  -5   0   1      1.3833      1.9970      0.9415      0.0000 
  -4   0   1     23.1410      0.5073     23.0096      0.0000 
  -3   0   1      9.4757      0.7852     -9.2907      0.0000 
  -2   0   1     43.8140      0.2127    -42.7225      0.0000 
  -1   0   1     11.4289      0.2497     12.1045      0.0000 
   1   0   1     12.9071      0.3946    -12.6401      0.0000 
   2   0   1     65.6575      0.4196     63.0546      0.0000 
   3   0   1     21.8181      0.4943     21.5775      0.0000 
   4   0   1     47.0931      0.7481    -47.1870      0.0000 
   5   0   1     24.2649      0.6968    -24.5622      0.0000 
   6   0   1     22.5404      0.6916     23.0786      0.0000 
   7   0   1     11.2716      1.8115     11.6557      0.0000 
   8   0   1     10.8292      1.9467    -11.7803      0.0000 
   9   0   1      1.2025      6.1535     -0.2507      0.0000 
  -8   1   1      1.7764      4.4328     -1.8876      0.0000 
  -7   1   1     14.6928      1.6005     14.6414      0.0000 
  -6   1   1      5.0806      2.6404      5.7006      0.0000 
  -5   1   1     30.5266      0.5717    -31.1801      0.0000 
  -4   1   1     21.0019      0.3686    -21.8162      0.0000 
  -3   1   1     35.3864      0.2974     35.5489      0.0000 
  -2   1   1     37.9471      0.2984     37.8948      0.0000 
  -1   1   1     18.0477      0.2702    -18.1628      0.0000 
   0   1   1     14.5776      1.0944    -16.1858      0.0000 
   1   1   1      2.2758      0.6875     -2.1433      0.0000 
   2   1   1      9.7420      0.3963     -9.0697      0.0000 
   3   1   1      7.1576      0.4398     -7.8920      0.0000 
   4   1   1      0.6074      1.7366     -0.9461      0.0000 
   5   1   1      7.2306      1.4305      6.8739      0.0000 
   6   1   1     12.2287      1.0237     12.1548      0.0000 
   7   1   1      4.9161      2.8258      5.5737      0.0000 
   8   1   1     10.4131      1.7752    -10.7692      0.0000 
   9   1   1     12.3399      4.0435    -11.0761      0.0000 
  -7   2   1     11.3976      2.0195    -10.1069      0.0000 
  -6   2   1      4.8318      3.4280      5.5889      0.0000 
  -5   2   1     15.0361      1.9272     15.4431      0.0000 
  -4   2   1      5.8634      2.1760     -3.7943      0.0000 
  -3   2   1      0.0000      1.9627      0.6366      0.0000 
  -2   2   1     20.3448      0.4364     19.7392      0.0000 
  -1   2   1     35.1610      0.3111    -33.7757      0.0000 
   0   2   1     69.0474      0.1315    -64.3796      0.0000 
   1   2   1     34.3103      0.1957     31.3358      0.0000 
   2   2   1     73.5778      0.1586     68.5460      0.0000 
   3   2   1      5.9280      0.6529     -5.0962      0.0000 
   4   2   1     26.3079      0.3065    -25.2168      0.0000 
   5   2   1      3.1638      2.6018      1.8408      0.0000 
   6   2   1      0.0000      2.6524      1.1108      0.0000 
   7   2   1      9.2665      1.4143     -9.0628      0.0000 
   8   2   1      3.1891      3.7965      0.2814      0.0000 
  -7   3   1      7.2385      3.4244      5.3090      0.0000 
  -6   3   1      3.7885      3.9049     -4.3908      0.0000 
  -5   3   1      3.3017      3.4565     -2.4003      0.0000 
  -4   3   1      0.0000      2.5541     -2.6140      0.0000 
  -3   3   1     17.2005      0.9052    -17.6807      0.0000 
  -2   3   1      2.8880      2.2766     -3.1312      0.0000 
  -1   3   1     34.4660      0.2462     34.6531      0.0000 
   0   3   1     22.2313      0.1728     21.2709      0.0000 
   1   3   1     21.9854      0.1922    -22.2178      0.0000 
   2   3   1     10.8556      0.3762    -10.4272      0.0000 
   3   3   1      1.8152      1.3825     -0.4116      0.0000 
   4   3   1     15.7484      0.5165    -16.3694      0.0000 
   5   3   1      0.0000      2.0311      0.4736      0.0000 
   6   3   1     22.9014      0.8476     23.2754      0.0000 
   7   3   1      7.3446      1.7454      6.8441      0.0000 
   8   3   1     15.9875      1.3214    -14.0038      0.0000 
   9   3   1      6.0822      4.4945     -3.3044      0.0000 
  -7   4   1      4.5333      5.4840      3.3501      0.0000 
  -6   4   1      0.0000      3.3795     -5.4614      0.0000 
  -5   4   1     15.2928      1.3182    -16.1903      0.0000 
  -4   4   1     17.4373      0.9972     17.9718      0.0000 
  -3   4   1     37.5133      0.6381     37.0264      0.0000 
  -2   4   1     23.1488      0.5505    -22.7504      0.0000 
  -1   4   1     49.1395      1.0592    -47.8726      0.0000 
   0   4   1     28.6482      0.1942     27.1774      0.0000 
   1   4   1     33.4898      0.1614     31.4658      0.0000 
   2   4   1     47.2549      0.2338    -44.5625      0.0000 
   3   4   1      0.0000      1.6629      2.5965      0.0000 
   4   4   1     45.0513      0.8777     45.7393      0.0000 
   5   4   1      4.9203      1.5668     -5.3307      0.0000 
   6   4   1     26.1858      1.1280    -26.2231      0.0000 
   7   4   1      4.1485      3.3370     -3.2243      0.0000 
   8   4   1      3.3282      3.8159      4.3102      0.0000 
   9   4   1      0.0000      4.4487      1.7428      0.0000 
  -5   5   1      4.5822      4.0373      1.7753      0.0000 
  -4   5   1      8.0124      2.3629     -6.2974      0.0000 
  -3   5   1      0.0000      2.5338     -3.1317      0.0000 
  -2   5   1      2.0465      2.3544     -6.1140      0.0000 
  -1   5   1     11.1304      0.8961    -11.2850      0.0000 
   0   5   1     21.7421      0.4143     20.4541      0.0000 
   1   5   1     38.2138      0.4002     37.5929      0.0000 
   2   5   1     16.0850      0.2632    -15.3721      0.0000 
   3   5   1     40.1642      0.2894    -39.4351      0.0000 
   4   5   1      5.0128      1.4063      5.1630      0.0000 
   5   5   1     15.4762      0.7097     15.8266      0.0000 
   6   5   1     10.2854      1.3606    -10.0235      0.0000 
   7   5   1      2.8338      3.2813     -1.8997      0.0000 
   8   5   1     17.6813      1.2160     16.2087      0.0000 
   9   5   1      5.7098      4.8774      1.9049      0.0000 
  -5   6   1      7.8058      5.7522      3.5734      0.0000 
  -4   6   1      6.8494      4.8765     -3.0089      0.0000 
  -3   6   1      0.5863      3.3580     -3.2714      0.0000 
  -2   6   1     19.1122      0.8127     18.2449      0.0000 
  -1   6   1     13.1088      0.8936     14.3216      0.0000 
   0   6   1     25.1275      0.5916    -25.1376      0.0000 
   1   6   1     23.2191      0.3290    -23.6898      0.0000 
   2   6   1     11.4790      0.4380     12.1786      0.0000 
   3   6   1      8.5978      0.8330      8.9739      0.0000 
   4   6   1      2.2998      2.1206      0.3569      0.0000 
   5   6   1     12.4122      0.6445     11.6495      0.0000 
   6   6   1      0.0000      2.6502      0.6247      0.0000 
   7   6   1     13.6278      1.3153    -14.2516      0.0000 
   8   6   1      2.4756      2.4329     -1.8631      0.0000 
  -4   7   1      0.0000      5.7655      0.7144      0.0000 
  -3   7   1      9.8078      4.0591     -7.2105      0.0000 
  -2   7   1      7.5674      2.7017     -7.2649      0.0000 
  -1   7   1      0.0000      3.3489      2.1282      0.0000 
   0   7   1      4.3001      2.7537      0.8763      0.0000 
   1   7   1      0.0000      1.8176      0.6334      0.0000 
   2   7   1     14.5015      0.5206     14.5919      0.0000 
   3   7   1      7.9835      1.0065      8.3488      0.0000 
   4   7   1     18.5510      0.4520    -17.9141      0.0000 
   5   7   1     15.6106      0.5064    -15.5703      0.0000 
   6   7   1      8.2526      1.3121      8.0553      0.0000 
   7   7   1      7.8920      1.9561      7.4706      0.0000 
   8   7   1      1.5240      3.9227     -0.7168      0.0000 
  -3   8   1     11.8757      3.9850     10.5207      0.0000 
  -2   8   1      4.1024      5.2090      2.6743      0.0000 
  -1   8   1      5.5700      3.2525     -4.4094      0.0000 
   0   8   1     10.0597      1.5088      9.0162      0.0000 
   1   8   1      4.3184      2.3937      0.8503      0.0000 
   2   8   1     22.2823      0.4827    -22.0878      0.0000 
   3   8   1      3.7210      2.4538     -6.1649      0.0000 
   4   8   1     19.0866      0.4779     19.3290      0.0000 
   5   8   1      7.2148      1.2889      8.0083      0.0000 
   6   8   1      6.3716      1.9797     -6.7256      0.0000 
   7   8   1      0.0000      3.5525      1.1829      0.0000 
   8   8   1      0.0000      3.4313      0.8262      0.0000 
  -2   9   1      7.2055      5.9495     -5.0320      0.0000 
  -1   9   1     13.0991      3.2774    -11.5629      0.0000 
   0   9   1      5.8232      5.0399      1.3822      0.0000 
   1   9   1      9.2267      2.9484      9.5071      0.0000 
   2   9   1      2.3866      2.7476     -0.1139      0.0000 
   3   9   1      0.0000      2.5677      2.2455      0.0000 
   4   9   1      7.0845      1.4442      8.1347      0.0000 
   5   9   1      7.0559      1.7108     -7.0314      0.0000 
   6   9   1     14.2123      1.1194    -13.9279      0.0000 
   7   9   1      3.8543      3.4565      2.5270      0.0000 
   8   9   1      6.6965      4.2736      7.8793      0.0000 
   2  10   1      6.4249      5.4070     -4.3058      0.0000 
   3  10   1     22.0194      1.6823    -17.0611      0.0000 
   4  10   1      2.3047      5.3769     -0.8403      0.0000 
   5  10   1     16.4661      2.7136     15.1545      0.0000 
   6  10   1      4.9761      4.4399      3.0816      0.0000 
   7  10   1      0.0000      4.6510     -6.3575      0.0000 
  -5 -10   2      2.7446      2.4626     -4.7907      0.0000 
  -4 -10   2      4.5482      4.2733     -4.4921      0.0000 
  -3 -10   2      0.0000      3.2623      3.1476      0.0000 
  -2 -10   2     11.6363      2.0969     11.1122      0.0000 
  -6  -9   2      0.1771      1.7099     -1.3724      0.0000 
  -5  -9   2      1.4427      2.6213      3.4565      0.0000 
  -4  -9   2     12.1541      1.5136     12.0155      0.0000 
  -3  -9   2      0.0000      2.9118     -1.6348      0.0000 
  -2  -9   2     16.2759      0.9976    -16.0457      0.0000 
  -1  -9   2      5.1278      3.6106     -2.6126      0.0000 
   0  -9   2      8.3996      4.8973      7.2985      0.0000 
   1  -9   2      6.5872      5.7557     -0.4001      0.0000 
   2  -9   2      4.4663      4.9488      1.2206      0.0000 
  -8  -8   2      2.0246      5.3372      1.1990      0.0000 
  -7  -8   2      7.8265      2.3417      7.8418      0.0000 
  -6  -8   2      2.6893      3.0526      0.1298      0.0000 
  -5  -8   2     16.3188      0.7088    -16.0901      0.0000 
  -4  -8   2      0.6876      1.9788     -2.8334      0.0000 
  -3  -8   2      9.6187      1.0204     10.4025      0.0000 
  -2  -8   2      1.3112      2.7946     -4.0433      0.0000 
  -1  -8   2      3.3980      3.0597     -0.8873      0.0000 
   0  -8   2     16.9096      1.2422     16.4518      0.0000 
   1  -8   2      0.0000      4.8291      0.2999      0.0000 
   2  -8   2     18.6765      1.1504    -17.1576      0.0000 
   3  -8   2      0.0000      2.7310     -3.8295      0.0000 
  -7  -7   2      9.2530      1.9382     -9.5407      0.0000 
  -6  -7   2      3.2360      2.7937      3.8703      0.0000 
  -5  -7   2      2.7568      2.3986      1.6790      0.0000 
  -4  -7   2      3.2837      2.7074      5.2632      0.0000 
  -3  -7   2     17.6966      0.5202     18.7189      0.0000 
  -2  -7   2      4.3778      1.4591     -4.6730      0.0000 
  -1  -7   2     30.8030      0.4057    -30.9703      0.0000 
   0  -7   2      4.1921      2.4283     -1.3648      0.0000 
   1  -7   2     23.3903      0.8722     22.6809      0.0000 
   2  -7   2      2.6904      3.4562     -2.6873      0.0000 
   3  -7   2     10.8100      1.9000    -11.0977      0.0000 
   4  -7   2     12.0655      2.0759     10.9646      0.0000 
  -8  -6   2     18.3831      1.3918     17.4481      0.0000 
  -7  -6   2     11.6680      1.4569    -11.1301      0.0000 
  -6  -6   2      9.8015      1.2872     -9.3975      0.0000 
  -5  -6   2     22.0223      0.5365     21.2331      0.0000 
  -4  -6   2      0.0000      2.1585      0.7918      0.0000 
  -3  -6   2     33.7458      0.3603    -34.2246      0.0000 
  -2  -6   2      3.9413      1.2905     -5.2175      0.0000 
  -1  -6   2     23.4783      0.3619     23.7993      0.0000 
   0  -6   2     10.1106      0.7358     10.2696      0.0000 
   1  -6   2      0.0000      2.2091      3.7677      0.0000 
   2  -6   2      0.0000      2.9684     -2.7528      0.0000 
   3  -6   2     17.3823      0.8819    -17.2202      0.0000 
   4  -6   2      2.9955      3.6492     -4.1261      0.0000 
   5  -6   2     12.5557      2.6696     13.2064      0.0000 
  -8  -5   2      5.1298      4.1382      2.2288      0.0000 
  -7  -5   2      9.6572      1.8444     -9.1019      0.0000 
  -6  -5   2     17.6110      1.0015    -16.7601      0.0000 
  -5  -5   2      4.4526      2.1949      3.3145      0.0000 
  -4  -5   2     19.6297      0.8970     21.0512      0.0000 
  -3  -5   2      3.2149      0.8066      2.5896      0.0000 
  -2  -5   2      6.6667      0.6167     -6.3482      0.0000 
  -1  -5   2      7.1034      0.5902      7.1667      0.0000 
   0  -5   2      2.4001      1.9031     -3.6348      0.0000 
   1  -5   2     14.6353      0.8111    -14.4915      0.0000 
   2  -5   2      4.7600      2.3151     -5.3024      0.0000 
   3  -5   2      9.8338      1.2557     10.4525      0.0000 
   4  -5   2      9.8504      1.5415     10.6380      0.0000 
   5  -5   2      0.0000      4.2233      0.6310      0.0000 
   6  -5   2      5.9030      5.5500     -5.7094      0.0000 
  -8  -4   2     10.2279      2.3260    -10.3998      0.0000 
  -7  -4   2     10.7766      1.5930     10.9546      0.0000 
  -6  -4   2     15.0598      0.7484     15.3816      0.0000 
  -5  -4   2      3.9654      2.0124     -3.5029      0.0000 
  -4  -4   2      4.4910      1.1841     -4.8584      0.0000 
  -3  -4   2      2.7010      1.1652      2.4815      0.0000 
  -2  -4   2     19.4086      0.2562    -19.2877      0.0000 
  -1  -4   2     17.5784      0.2500    -17.9083      0.0000 
   0  -4   2     26.8752      0.2244     26.9457      0.0000 
   1  -4   2     25.7494      0.3428     25.9073      0.0000 
   2  -4   2      9.4214      1.1631    -11.2898      0.0000 
   3  -4   2     11.4909      1.0492    -11.3896      0.0000 
   4  -4   2      1.8558      2.8929      1.6472      0.0000 
   5  -4   2      8.0560      2.5198     -5.3231      0.0000 
   6  -4   2      3.5559      4.5354     -3.9242      0.0000 
   7  -4   2      7.4088      5.9246      6.5070      0.0000 
  -8  -3   2      1.1679      4.1016      1.9956      0.0000 
  -7  -3   2      2.1972      2.9905      0.3285      0.0000 
  -6  -3   2      3.8645      2.7899     -4.1761      0.0000 
  -5  -3   2     19.5190      0.4800    -20.4789      0.0000 
  -4  -3   2      5.3846      1.0671     -6.0564      0.0000 
  -3  -3   2     39.8715      0.2406     39.7048      0.0000 
  -2  -3   2     16.2972      0.3031     16.8441      0.0000 
  -1  -3   2     34.5947      0.2021    -34.0456      0.0000 
   0  -3   2      3.2196      0.5238      2.9771      0.0000 
   1  -3   2     14.8114      0.4010     15.0274      0.0000 
   2  -3   2     27.8199      0.4638    -27.7620      0.0000 
   3  -3   2     16.0538      0.7536    -15.9652      0.0000 
   4  -3   2     24.4011      0.9773     25.1327      0.0000 
   5  -3   2     14.8284      0.8125     15.4357      0.0000 
   6  -3   2      9.4174      2.4252    -10.5422      0.0000 
   7  -3   2      5.2652      4.6924     -5.4998      0.0000 
  -8  -2   2      0.0000      2.2832     -1.8217      0.0000 
  -7  -2   2      5.9630      2.4735     -7.3506      0.0000 
  -6  -2   2      4.2560      2.7257      5.3339      0.0000 
  -5  -2   2     20.6295      0.8595     21.9304      0.0000 
  -4  -2   2      0.0000      1.9469      1.8005      0.0000 
  -3  -2   2     20.1222      0.3132    -19.9361      0.0000 
  -2  -2   2      1.9726      1.6426     -1.0679      0.0000 
  -1  -2   2      8.1657      0.3610     -8.0983      0.0000 
   0  -2   2     34.0405      0.2269    -33.1129      0.0000 
   1  -2   2     13.8348      0.4708     14.2508      0.0000 
   2  -2   2     46.9884      0.3590     46.7228      0.0000 
   3  -2   2      1.6258      2.3706      1.4569      0.0000 
   4  -2   2     26.1502      0.5201    -25.8560      0.0000 
   5  -2   2      4.9801      1.9273     -6.1666      0.0000 
   6  -2   2      6.1621      3.2741      7.1833      0.0000 
   7  -2   2      0.0000      4.7173     -0.7704      0.0000 
  -9  -1   2      0.0000      8.8949     -1.1298      0.0000 
  -8  -1   2     14.8280      1.3737     14.0189      0.0000 
  -7  -1   2      5.7874      2.4971      6.1723      0.0000 
  -6  -1   2     14.5221      0.9016    -14.6554      0.0000 
  -5  -1   2      3.5295      2.3664     -2.1286      0.0000 
  -4  -1   2      0.8176      1.1958      0.6799      0.0000 
  -3  -1   2     31.7660      0.3623    -32.4368      0.0000 
  -2  -1   2     15.0524      0.3800     15.3827      0.0000 
  -1  -1   2     73.0658      0.3897     67.6597      0.0000 
   0  -1   2      4.3940      0.6177     -4.4990      0.0000 
   1  -1   2     63.0979      0.2641    -59.4822      0.0000 
   2  -1   2      5.9393      1.1182      6.5026      0.0000 
   3  -1   2     25.9658      0.3952     26.2533      0.0000 
   4  -1   2     20.9282      0.4650    -21.5908      0.0000 
   5  -1   2      5.5792      1.5195     -5.4806      0.0000 
   6  -1   2     25.0952      0.8786     23.9279      0.0000 
   7  -1   2      1.5118      3.3651      5.0131      0.0000 
   8  -1   2     16.0659      1.4008    -14.9862      0.0000 
  -8   0   2      7.4491      2.9309     -6.6033      0.0000 
  -7   0   2      9.4731      1.6822    -10.6125      0.0000 
  -6   0   2      3.7018      2.9376      0.3792      0.0000 
  -5   0   2     12.3277      0.9850     11.9426      0.0000 
  -4   0   2     10.8440      1.1229     12.3542      0.0000 
  -3   0   2      0.0000      1.2393      0.7549      0.0000 
  -2   0   2     14.6138      0.3473    -14.9423      0.0000 
  -1   0   2      7.1762      0.5840     -5.9470      0.0000 
   0   0   2      0.9075      0.7822      2.2321      0.0000 
   1   0   2     14.4518      0.2563    -15.1844      0.0000 
   2   0   2      9.3162      0.5520     -9.5185      0.0000 
   3   0   2     33.1376      0.4257     33.3114      0.0000 
   4   0   2     25.5925      0.5128     26.3852      0.0000 
   5   0   2     20.1707      0.7913    -20.5825      0.0000 
   6   0   2     27.0699      1.1387    -28.5403      0.0000 
   7   0   2      7.0141      2.3778      4.9676      0.0000 
   8   0   2     16.2762      1.4596     15.7801      0.0000 
   9   0   2      7.7701      5.9907     -1.3030      0.0000 
  -8   1   2      4.9547      4.4192     -1.3972      0.0000 
  -7   1   2      7.0626      2.9230     -9.5262      0.0000 
  -6   1   2     15.6462      0.9207     15.5823      0.0000 
  -5   1   2     21.9619      0.6905     22.0491      0.0000 
  -4   1   2     33.5529      0.4988    -34.1346      0.0000 
  -3   1   2     54.7282      0.2676    -53.5447      0.0000 
  -2   1   2     40.1526      0.4057     39.0416      0.0000 
  -1   1   2     97.8604      0.3356     92.6728      0.0000 
   0   1   2     28.4924      0.2008    -27.3762      0.0000 
   1   1   2     62.1168      0.1156    -61.0440      0.0000 
   2   1   2     22.7961      0.2382     22.4951      0.0000 
   3   1   2      5.5726      1.0462      5.5983      0.0000 
   4   1   2     19.6135      0.7059    -20.4484      0.0000 
   5   1   2      1.5023      3.3867     -4.0071      0.0000 
   6   1   2      7.6852      1.5512      8.4583      0.0000 
   7   1   2      9.5504      1.4871     10.0860      0.0000 
   8   1   2      3.3884      3.8001      4.9384      0.0000 
   9   1   2      0.0000      5.8322     -6.0120      0.0000 
  -7   2   2      7.9422      2.9440     -8.4324      0.0000 
  -6   2   2      3.5591      3.5839     -2.5402      0.0000 
  -5   2   2      5.4619      2.9842      4.1144      0.0000 
  -4   2   2      1.3630      3.5768      1.4687      0.0000 
  -3   2   2      7.2485      1.2441      7.6779      0.0000 
  -2   2   2     21.3187      0.5906     21.8874      0.0000 
  -1   2   2      1.6496      1.4623     -2.0658      0.0000 
   0   2   2     51.6272      0.1536    -48.6853      0.0000 
   1   2   2     27.4800      0.1386    -25.8198      0.0000 
   2   2   2     26.9495      0.1637     25.8840      0.0000 
   3   2   2     20.3060      0.2610     20.0870      0.0000 
   4   2   2      0.8467      1.4720     -0.1113      0.0000 
   5   2   2      5.9513      0.7913      5.7110      0.0000 
   6   2   2      3.9281      2.8756     -1.6889      0.0000 
   7   2   2     16.4522      0.8731    -15.5820      0.0000 
   8   2   2      0.0000      3.4569     -1.9965      0.0000 
   9   2   2      3.3818      6.0871      8.6866      0.0000 
  -7   3   2      7.5796      3.8514      9.1346      0.0000 
  -6   3   2      3.3659      2.5062      0.1585      0.0000 
  -5   3   2      0.0000      3.3163     -0.6677      0.0000 
  -4   3   2      8.5150      1.7810      8.1914      0.0000 
  -3   3   2      9.4616      1.3997     -9.6517      0.0000 
  -2   3   2     31.1137      0.5297    -31.6964      0.0000 
  -1   3   2     10.9219      0.3925     10.3795      0.0000 
   0   3   2     40.0117      0.1664     38.8854      0.0000 
   1   3   2     12.1826      0.2547    -11.9123      0.0000 
   2   3   2      0.9044      1.2445     -0.8405      0.0000 
   3   3   2     15.6011      0.2632     15.8336      0.0000 
   4   3   2     19.6629      0.3738    -19.8170      0.0000 
   5   3   2     22.3165      0.4634    -21.9827      0.0000 
   6   3   2     12.9487      0.8497     13.7008      0.0000 
   7   3   2     14.5131      0.9289     14.8573      0.0000 
   8   3   2      3.4822      2.9642     -3.4188      0.0000 
   9   3   2      0.0000      4.2042     -0.9102      0.0000 
  -7   4   2      6.5316      6.3990      7.9574      0.0000 
  -6   4   2      0.0000      3.9974     -2.8218      0.0000 
  -5   4   2     19.2499      1.5194    -19.1125      0.0000 
  -4   4   2      0.0000      2.8616      0.5968      0.0000 
  -3   4   2     20.3379      0.9082     18.9719      0.0000 
  -2   4   2      7.4453      1.4461      7.3648      0.0000 
  -1   4   2      4.0896      1.9742      5.7144      0.0000 
   0   4   2      2.0348      1.4588     -2.0539      0.0000 
   1   4   2     38.1101      0.1653    -37.5706      0.0000 
   2   4   2     11.5549      0.2742    -12.4334      0.0000 
   3   4   2     34.1515      0.2949     33.3140      0.0000 
   4   4   2      6.5575      0.5420      7.8030      0.0000 
   5   4   2     11.8063      0.6859    -12.7344      0.0000 
   6   4   2      9.8869      1.0198      9.9782      0.0000 
   7   4   2     10.4792      1.5112     10.2593      0.0000 
   8   4   2     18.5733      1.2313    -18.0255      0.0000 
   9   4   2     12.8887      2.2394    -12.1868      0.0000 
  -5   5   2      5.5165      4.9011      1.9324      0.0000 
  -4   5   2      7.4666      2.3978     -8.8855      0.0000 
  -3   5   2      7.8596      2.0091      6.9023      0.0000 
  -2   5   2      0.0000      2.8871     -1.1036      0.0000 
  -1   5   2     29.4002      0.4857    -28.3338      0.0000 
   0   5   2      3.8236      1.7351      0.3642      0.0000 
   1   5   2     38.7388      0.3383     38.0957      0.0000 
   2   5   2      0.5100      0.9900      3.1516      0.0000 
   3   5   2     15.6388      0.3720    -15.2310      0.0000 
   4   5   2      7.1758      1.1105      8.0414      0.0000 
   5   5   2      4.6832      2.7961     -4.5004      0.0000 
   6   5   2     21.9963      0.7863    -21.6156      0.0000 
   7   5   2      3.4216      3.4495      4.0019      0.0000 
   8   5   2     21.1739      1.0106     18.9734      0.0000 
   9   5   2      0.0000      2.6610     -0.3978      0.0000 
  -4   6   2     11.1965      3.1867     -8.7807      0.0000 
  -3   6   2     10.7444      2.8458    -12.3057      0.0000 
  -2   6   2     15.9245      0.9282     16.7063      0.0000 
  -1   6   2     21.3965      0.9726     21.3254      0.0000 
   0   6   2      8.9225      1.3824     -8.3332      0.0000 
   1   6   2     11.2798      0.5714    -11.3486      0.0000 
   2   6   2      3.5410      1.2957     -4.3018      0.0000 
   3   6   2     11.2582      0.5747    -12.1236      0.0000 
   4   6   2      0.0000      1.8692      1.7035      0.0000 
   5   6   2     17.7869      0.5772     18.3637      0.0000 
   6   6   2      1.9617      2.9393      3.1434      0.0000 
   7   6   2      2.2806      2.7440     -6.0903      0.0000 
   8   6   2      0.0000      3.5811      1.5718      0.0000 
   9   6   2      4.9079      4.5748     -2.8147      0.0000 
  -4   7   2     12.8997      3.7362     12.2800      0.0000 
  -3   7   2      6.6040      5.0744     -0.3187      0.0000 
  -2   7   2     12.3727      2.3847    -11.6149      0.0000 
  -1   7   2      0.9831      1.5534     -2.7090      0.0000 
   0   7   2      3.3062      2.3957     -1.8418      0.0000 
   1   7   2      5.3731      1.1778     -5.0663      0.0000 
   2   7   2      9.0383      0.7431      8.7143      0.0000 
   3   7   2     15.1016      0.5698     15.0284      0.0000 
   4   7   2      2.4088      2.0013     -0.9938      0.0000 
   5   7   2      8.5337      0.9320     -9.2586      0.0000 
   6   7   2      4.3780      2.3756     -4.0898      0.0000 
   7   7   2      4.8458      3.1981     -4.2461      0.0000 
   8   7   2      2.1033      3.4165     -0.1704      0.0000 
  -3   8   2      6.3595      5.8262      2.9093      0.0000 
  -2   8   2     17.5740      2.0798    -15.3709      0.0000 
  -1   8   2      3.7964      3.9726      0.2017      0.0000 
   0   8   2     31.5581      1.7774     31.2899      0.0000 
   1   8   2      6.1122      1.8578      3.7467      0.0000 
   2   8   2     30.0550      0.3964    -30.9260      0.0000 
   3   8   2      4.5657      1.8247     -4.2842      0.0000 
   4   8   2     13.7817      0.6272     14.4317      0.0000 
   5   8   2      6.8473      1.5011     -7.6089      0.0000 
   6   8   2      1.7315      2.4616     -1.8122      0.0000 
   7   8   2     16.0559      0.8734     16.3362      0.0000 
   8   8   2      0.0000      3.2194      0.3511      0.0000 
  -2   9   2     10.6092      4.9078      4.7813      0.0000 
   1   9   2      5.1923      4.7150      6.0420      0.0000 
   2   9   2      0.0000      2.9010      0.8124      0.0000 
   3   9   2      3.0867      3.0525     -3.3275      0.0000 
   4   9   2     10.9727      0.9709      9.9674      0.0000 
   5   9   2      9.1260      1.4367      8.4898      0.0000 
   6   9   2     10.2356      1.4185     -9.0260      0.0000 
   7   9   2     10.8946      1.5958     -9.7390      0.0000 
   8   9   2      0.0000      3.9824      0.7836      0.0000 
   3  10   2      6.1320      5.2464     -4.8820      0.0000 
   4  10   2     16.8042      1.5889    -13.2503      0.0000 
   5  10   2      0.0000      4.3664     -0.0438      0.0000 
   6  10   2      7.8614      3.7097      7.5478      0.0000 
   7  10   2      0.0000      4.0899      0.7148      0.0000 
  -5 -10   3     10.8850      3.4660     11.0484      0.0000 
  -4 -10   3      1.2590      2.7621     -2.7752      0.0000 
  -3 -10   3     22.9487      1.1172    -20.8105      0.0000 
  -2 -10   3      5.0000      4.3543      3.3005      0.0000 
  -1 -10   3     30.2676      1.4601     23.0104      0.0000 
  -6  -9   3      6.1978      3.5057     -6.0292      0.0000 
  -5  -9   3      1.8374      3.5320     -3.8618      0.0000 
  -4  -9   3     14.0232      1.3255     13.2485      0.0000 
  -3  -9   3      7.1426      2.5506      7.8313      0.0000 
  -2  -9   3      9.1849      2.0214     -8.3787      0.0000 
  -1  -9   3      5.8480      2.9208     -3.5683      0.0000 
   0  -9   3      4.3707      5.5750     -0.3763      0.0000 
   1  -9   3      5.2119      5.5930     -6.2100      0.0000 
  -7  -8   3     15.9359      1.9652     15.3011      0.0000 
  -6  -8   3      4.4317      3.7744      6.3199      0.0000 
  -5  -8   3     12.2647      1.2740    -12.6713      0.0000 
  -4  -8   3      2.3437      3.7010     -3.5522      0.0000 
  -3  -8   3      3.4998      3.1503      4.7953      0.0000 
  -2  -8   3      5.5709      2.5772     -8.5681      0.0000 
  -1  -8   3      5.0415      2.7887     -3.9469      0.0000 
   0  -8   3     15.2661      1.1199     13.4019      0.0000 
   1  -8   3      7.5406      3.2587      7.6961      0.0000 
   2  -8   3      7.9279      3.5786     -5.3348      0.0000 
   3  -8   3      5.4561      4.4678     -5.1985      0.0000 
  -7  -7   3      0.5760      1.4896      1.1143      0.0000 
  -6  -7   3      1.5500      2.9664      0.3040      0.0000 
  -5  -7   3     12.2142      0.7740    -12.7980      0.0000 
  -4  -7   3      3.6873      1.8239     -6.5587      0.0000 
  -3  -7   3     20.7787      0.5219     20.9349      0.0000 
  -2  -7   3     19.9152      0.4561     19.6017      0.0000 
  -1  -7   3     13.5895      0.7320    -13.0292      0.0000 
   0  -7   3     21.3382      0.5573    -20.6096      0.0000 
   1  -7   3      0.0000      5.9826      1.2118      0.0000 
   2  -7   3      8.9226      2.0207      9.0323      0.0000 
   3  -7   3      2.9556      3.9602      0.0505      0.0000 
   4  -7   3      3.6275      4.5651     -2.3348      0.0000 
  -7  -6   3      7.3602      2.2697      7.4590      0.0000 
  -6  -6   3     17.5933      0.7967     16.9725      0.0000 
  -5  -6   3      1.9857      2.6825     -1.9181      0.0000 
  -4  -6   3     16.4976      0.5363    -16.2367      0.0000 
  -3  -6   3      7.2134      0.8311      8.0720      0.0000 
  -2  -6   3      7.4042      0.7332      8.6692      0.0000 
  -1  -6   3     26.7409      0.4558    -26.6097      0.0000 
   0  -6   3      8.8379      0.8338     -9.4222      0.0000 
   1  -6   3     31.3936      0.5982     30.8963      0.0000 
   2  -6   3     15.5327      0.9129     15.9621      0.0000 
   3  -6   3     18.8597      0.8729    -17.6841      0.0000 
   4  -6   3     11.4055      1.6747    -11.6645      0.0000 
   5  -6   3      2.7473      4.7028      4.7660      0.0000 
  -8  -5   3     13.6630      2.3536     13.0379      0.0000 
  -7  -5   3      7.8485      2.5615      8.2571      0.0000 
  -6  -5   3     18.2124      0.9874    -17.7021      0.0000 
  -5  -5   3     16.5681      0.6077    -17.2158      0.0000 
  -4  -5   3      8.3297      1.0385      9.0271      0.0000 
  -3  -5   3      9.9701      0.6139      9.9070      0.0000 
  -2  -5   3      0.0000      1.6652      1.1704      0.0000 
  -1  -5   3     10.8259      0.4580     11.4457      0.0000 
   0  -5   3      5.5017      0.8609      6.2520      0.0000 
   1  -5   3     18.3859      0.7491    -18.9088      0.0000 
   2  -5   3     12.8215      0.9821    -13.9213      0.0000 
   3  -5   3      8.2263      1.5705      8.1712      0.0000 
   4  -5   3      6.0202      2.6557      6.5524      0.0000 
   5  -5   3      4.8395      4.2972     -0.4169      0.0000 
   6  -5   3      0.0000      5.9792      2.7655      0.0000 
  -8  -4   3     12.1304      2.0434    -11.1541      0.0000 
  -7  -4   3     12.3190      1.5630     12.0518      0.0000 
  -6  -4   3      8.7643      1.3532      9.7833      0.0000 
  -5  -4   3     16.1063      0.5875    -16.2290      0.0000 
  -4  -4   3      6.0241      0.9673      6.2905      0.0000 
  -3  -4   3     35.0768      0.4007     35.6346      0.0000 
  -2  -4   3     16.2809      0.3289    -17.1822      0.0000 
  -1  -4   3     50.6548      0.2431    -50.1917      0.0000 
   0  -4   3      4.8700      0.6799      6.0009      0.0000 
   1  -4   3     31.9309      0.4206     31.8644      0.0000 
   2  -4   3      0.0000      2.6420      0.1454      0.0000 
   3  -4   3      0.0000      2.6915     -0.8295      0.0000 
   4  -4   3      5.0154      2.4660      5.2133      0.0000 
   5  -4   3      9.3368      2.3713    -10.0274      0.0000 
   6  -4   3      9.0899      2.9948     -8.2373      0.0000 
  -8  -3   3      4.1375      3.2065      5.9747      0.0000 
  -7  -3   3      5.7887      2.9210      5.4535      0.0000 
  -6  -3   3      4.2024      2.5939      5.1953      0.0000 
  -5  -3   3     10.0706      0.8460    -10.4172      0.0000 
  -4  -3   3     24.5280      0.4410    -24.6259      0.0000 
  -3  -3   3      2.8585      1.2199      2.8601      0.0000 
  -2  -3   3     25.5441      0.2476     26.2550      0.0000 
  -1  -3   3      0.7039      0.9000      1.3996      0.0000 
   0  -3   3      2.9216      0.5952     -4.1350      0.0000 
   1  -3   3     13.1925      0.3492     13.4609      0.0000 
   2  -3   3      5.1403      1.7117     -5.6165      0.0000 
   3  -3   3     24.0310      0.5881    -24.1660      0.0000 
   4  -3   3      2.7561      2.5036     -2.8650      0.0000 
   5  -3   3     13.6850      1.2851     15.7649      0.0000 
   6  -3   3      5.2129      4.0935      6.5851      0.0000 
   7  -3   3      0.0000      4.9028     -2.0383      0.0000 
  -8  -2   3      3.6003      4.1208      5.7695      0.0000 
  -7  -2   3     17.0900      0.9259    -16.3410      0.0000 
  -6  -2   3     15.4826      0.8640    -15.7032      0.0000 
  -5  -2   3     22.8541      0.4935     24.2196      0.0000 
  -4  -2   3     21.0110      0.5921     21.1923      0.0000 
  -3  -2   3     21.1026      0.3369    -21.2843      0.0000 
  -2  -2   3      2.2305      1.7350     -0.5443      0.0000 
  -1  -2   3     24.4886      0.2874     25.0060      0.0000 
   0  -2   3     43.9318      0.3349    -43.3723      0.0000 
   1  -2   3     35.0583      0.3048    -34.5532      0.0000 
   2  -2   3     41.8979      0.5466     42.4118      0.0000 
   3  -2   3     25.1525      0.5048     25.2232      0.0000 
   4  -2   3     15.0032      0.7793    -14.8904      0.0000 
   5  -2   3      0.0000      1.2297     -3.4228      0.0000 
   6  -2   3      0.0000      2.0876      4.2043      0.0000 
   7  -2   3      9.5156      2.7220     -9.5545      0.0000 
  -9  -1   3      0.0000      6.0775     -1.8961      0.0000 
  -8  -1   3      4.9070      3.9115      3.9171      0.0000 
  -7  -1   3      7.1151      2.1560      6.5927      0.0000 
  -6  -1   3      3.7242      3.0250      2.8751      0.0000 
  -5  -1   3      2.2313      2.8520      2.1698      0.0000 
  -4  -1   3      6.9107      1.3937     -7.2232      0.0000 
  -3  -1   3     21.8558      0.5887    -21.7821      0.0000 
  -2  -1   3     15.0901      0.4802    -14.8182      0.0000 
  -1  -1   3     24.3923      0.2615     23.4937      0.0000 
   0  -1   3     44.5609      0.2019     43.8684      0.0000 
   1  -1   3      7.7921      0.4228      7.9935      0.0000 
   2  -1   3     10.5015      0.9280    -10.0792      0.0000 
   3  -1   3     17.8669      0.5315    -18.7226      0.0000 
   4  -1   3     13.1617      0.7045    -14.0485      0.0000 
   5  -1   3      0.0000      2.3906      1.8809      0.0000 
   6  -1   3     12.3065      1.3782     11.8315      0.0000 
   7  -1   3      4.7400      4.0011      4.2566      0.0000 
   8  -1   3      0.0000      4.5878     -2.9265      0.0000 
  -8   0   3      5.8642      4.1972     -5.0794      0.0000 
  -7   0   3      9.8068      1.7847    -10.7329      0.0000 
  -6   0   3      0.3677      2.2719     -2.3609      0.0000 
  -5   0   3      3.0268      2.2010     -1.6608      0.0000 
  -4   0   3      5.0252      1.9308      4.2964      0.0000 
  -3   0   3     14.7643      0.5708     15.4269      0.0000 
  -2   0   3     10.5790      0.6225     10.1354      0.0000 
  -1   0   3      3.8292      1.0973     -3.0394      0.0000 
   0   0   3      0.4088      0.9082     -0.0776      0.0000 
   1   0   3     28.9676      0.1544    -29.1676      0.0000 
   2   0   3     37.4234      0.2666    -36.3552      0.0000 
   3   0   3     22.0812      1.2730     21.5299      0.0000 
   4   0   3     37.2787      0.8365     36.7049      0.0000 
   5   0   3      4.2523      2.2552     -2.9593      0.0000 
   6   0   3     17.2602      1.3054    -17.0231      0.0000 
   7   0   3      5.7817      3.6300     -0.1427      0.0000 
   8   0   3      0.0000      3.8253     -0.0503      0.0000 
   9   0   3      7.3112      6.0109     -3.4727      0.0000 
  -8   1   3     13.7608      2.5176    -11.3455      0.0000 
  -7   1   3      0.0000      3.3310     -3.1926      0.0000 
  -6   1   3     26.5516      0.6700     26.5761      0.0000 
  -5   1   3      9.0960      1.3357      9.2277      0.0000 
  -4   1   3     30.4644      0.7423    -30.9134      0.0000 
  -3   1   3      0.0000      2.2690     -0.6527      0.0000 
  -2   1   3     27.2503      0.3494     27.1918      0.0000 
  -1   1   3     49.2772      0.2172    -47.4885      0.0000 
   0   1   3     34.0314      0.1281    -35.2385      0.0000 
   1   1   3    103.1240      0.2358     94.5187      0.0000 
   2   1   3     34.8602      0.2043     35.3000      0.0000 
   3   1   3     63.8712      0.3370    -61.8723      0.0000 
   4   1   3     14.6634      0.7183    -14.9441      0.0000 
   5   1   3     21.6568      0.7989     21.4031      0.0000 
   6   1   3      4.6023      3.2014     -7.3649      0.0000 
   7   1   3      8.4335      2.2001     -8.9567      0.0000 
   8   1   3     15.1063      1.2880     14.4414      0.0000 
   9   1   3      9.0562      5.2864      8.1080      0.0000 
  -7   2   3      5.2840      4.0831      0.7457      0.0000 
  -6   2   3     14.2509      1.5446    -13.7768      0.0000 
  -5   2   3      6.9483      1.7135     -5.7539      0.0000 
  -4   2   3      3.0004      2.7204      1.4684      0.0000 
  -3   2   3      1.3095      2.6805      0.2791      0.0000 
  -2   2   3     19.3183      0.5000     19.7556      0.0000 
  -1   2   3     21.0633      0.2847     22.0639      0.0000 
   0   2   3     26.0083      0.4013    -25.3129      0.0000 
   1   2   3     27.2930      0.1760    -26.8097      0.0000 
   2   2   3      6.3123      0.4845      5.9060      0.0000 
   3   2   3     10.1516      0.4780    -10.0092      0.0000 
   4   2   3      6.7452      0.8303     -7.2469      0.0000 
   5   2   3     28.9707      0.6120     29.1014      0.0000 
   6   2   3     15.3078      0.8509     14.9409      0.0000 
   7   2   3     18.9345      0.7639    -18.3289      0.0000 
   8   2   3     11.9519      1.4597    -10.9345      0.0000 
   9   2   3      2.2599      3.3766      5.7623      0.0000 
  -7   3   3      1.8927      5.0706     -1.4855      0.0000 
  -6   3   3      6.2888      3.0449     -4.4583      0.0000 
  -5   3   3     14.3188      1.0729     13.1491      0.0000 
  -4   3   3     22.4048      0.8274     21.7413      0.0000 
  -3   3   3     21.1553      0.7720    -20.4433      0.0000 
  -2   3   3     32.8369      0.5249    -32.2194      0.0000 
  -1   3   3     23.8721      0.3308     23.6153      0.0000 
   0   3   3      3.1438      0.6838     -2.7190      0.0000 
   1   3   3     34.2179      0.1609    -33.2338      0.0000 
   2   3   3     42.0391      0.1641     40.0888      0.0000 
   3   3   3     47.3749      0.1988     47.0210      0.0000 
   4   3   3     23.9053      0.3088    -24.4529      0.0000 
   5   3   3     33.2371      0.5013    -32.6941      0.0000 
   6   3   3      5.9172      1.8646      6.8124      0.0000 
   7   3   3      7.1803      1.6536      6.1938      0.0000 
   8   3   3      1.0208      3.6118     -3.2777      0.0000 
   9   3   3      6.9904      3.5886      5.5973      0.0000 
  -7   4   3     11.3884      5.1894      7.8141      0.0000 
  -6   4   3      9.2550      3.2537     -3.1814      0.0000 
  -5   4   3     11.5148      2.2763    -12.2252      0.0000 
  -4   4   3      4.0471      3.3215     -1.0335      0.0000 
  -3   4   3      0.0000      2.3797      2.7011      0.0000 
  -2   4   3      8.5794      1.2508     -7.6589      0.0000 
  -1   4   3      9.4981      0.5308      9.7107      0.0000 
   0   4   3     36.5171      0.4457     36.1185      0.0000 
   1   4   3      1.4807      1.3309      2.1389      0.0000 
   2   4   3     43.7319      0.1693    -43.1592      0.0000 
   3   4   3     20.4687      0.2393    -20.9360      0.0000 
   4   4   3     18.3051      0.3155     19.0449      0.0000 
   5   4   3     12.7277      0.6816     13.5445      0.0000 
   6   4   3      0.0000      2.2769     -0.8840      0.0000 
   7   4   3      4.5615      3.3399     -0.3432      0.0000 
   8   4   3      2.9896      4.1309      0.9805      0.0000 
   9   4   3      3.4160      3.8647     -2.0692      0.0000 
  -6   5   3      9.8574      5.0218     -7.3190      0.0000 
  -5   5   3      7.6632      4.9893      4.6997      0.0000 
  -4   5   3     15.6563      2.0490     16.8336      0.0000 
  -3   5   3      8.1099      1.8350      7.3014      0.0000 
  -2   5   3     15.8209      1.3916    -16.4914      0.0000 
  -1   5   3     15.9591      0.7311    -15.8778      0.0000 
   0   5   3     13.0161      0.6214     12.6631      0.0000 
   1   5   3      3.8364      0.9438      4.5018      0.0000 
   2   5   3     22.8609      0.2498    -21.7562      0.0000 
   3   5   3      8.2639      0.3840      7.9578      0.0000 
   4   5   3     36.4137      0.5049     35.6588      0.0000 
   5   5   3      1.3154      1.7607     -1.9251      0.0000 
   6   5   3     34.5980      0.7792    -33.5531      0.0000 
   7   5   3      7.4160      2.1826     -6.3552      0.0000 
   8   5   3     18.9774      1.0855     17.0320      0.0000 
   9   5   3      4.2377      4.3706      4.0835      0.0000 
  -4   6   3     10.7134      3.3642     -8.2847      0.0000 
  -3   6   3     18.0361      1.6180    -16.4132      0.0000 
  -2   6   3      3.3443      4.0080      2.6657      0.0000 
  -1   6   3     14.0741      0.8713     14.5918      0.0000 
   0   6   3      7.6982      2.3594      5.7189      0.0000 
   1   6   3      1.5779      1.8007      2.6002      0.0000 
   2   6   3      2.1246      1.8750      1.6390      0.0000 
   3   6   3     12.1145      0.4002    -12.4976      0.0000 
   4   6   3     14.7196      0.4868    -14.7451      0.0000 
   5   6   3      1.1288      2.5481      1.6302      0.0000 
   6   6   3     11.9439      0.8458     11.4461      0.0000 
   7   6   3      2.9211      2.8640      6.5050      0.0000 
   8   6   3      0.0000      3.0099     -0.1027      0.0000 
   9   6   3      5.8971      4.5194     -2.2465      0.0000 
  -4   7   3     10.9788      4.4366     10.6163      0.0000 
  -3   7   3     15.9892      2.1179     13.7043      0.0000 
  -2   7   3      1.5958     10.4183     -2.6693      0.0000 
  -1   7   3      8.8559      2.7766     -6.7331      0.0000 
   0   7   3      0.3840      3.2056     -2.9229      0.0000 
   1   7   3     10.4727      1.0058    -10.3569      0.0000 
   2   7   3      4.5277      1.3158     -5.0321      0.0000 
   3   7   3     15.9401      0.4731     15.9743      0.0000 
   4   7   3      6.2192      1.2004      6.7584      0.0000 
   5   7   3      4.5838      1.6817     -4.8737      0.0000 
   6   7   3      1.9195      1.8960      5.6258      0.0000 
   7   7   3      0.0000      2.9629     -0.6976      0.0000 
   8   7   3     15.4188      1.0599    -15.3256      0.0000 
   9   7   3      4.8282      4.6668     -2.6618      0.0000 
  -1   8   3      7.7417      2.8147     -7.9961      0.0000 
   0   8   3      8.5669      2.3966     10.2074      0.0000 
   1   8   3     11.1298      1.3305     11.3639      0.0000 
   2   8   3      2.0834      2.4355      2.9178      0.0000 
   3   8   3      0.0000      1.8911      0.1201      0.0000 
   4   8   3     10.8516      0.8262    -11.3244      0.0000 
   5   8   3     15.0507      0.6871    -14.1548      0.0000 
   6   8   3      6.6017      1.7146      6.7897      0.0000 
   7   8   3     15.4187      0.9122     14.3687      0.0000 
   8   8   3      0.0000      3.3640     -1.7753      0.0000 
  -2   9   3     10.7734      4.7384     10.4749      0.0000 
  -1   9   3      4.2634      5.6059      0.7175      0.0000 
   0   9   3     10.0227      3.6918     -7.7010      0.0000 
   1   9   3      0.0000      4.6816     -2.4811      0.0000 
   2   9   3      0.0000      2.6575     -1.6356      0.0000 
   3   9   3      5.0308      3.6464     -5.0943      0.0000 
   4   9   3      2.7117      2.3404      3.8878      0.0000 
   5   9   3     10.2913      1.3887     10.4262      0.0000 
   6   9   3      0.0000      2.2266      2.2944      0.0000 
   7   9   3      4.6906      3.5531     -4.2695      0.0000 
   8   9   3      5.7800      4.4350     -4.6297      0.0000 
   2  10   3     16.2048      1.6703     13.9898      0.0000 
   3  10   3      0.0000      2.8672     -3.8212      0.0000 
   4  10   3      9.4586      2.5136     -9.6812      0.0000 
   5  10   3      3.1927      3.4503      4.1954      0.0000 
   6  10   3      2.6074      4.2858     -0.9042      0.0000 
   7  10   3     11.1970      3.6476    -10.5356      0.0000 
  -3 -10   4     10.5812      2.8096    -11.2467      0.0000 
  -2 -10   4      5.8454      4.5586      1.0608      0.0000 
  -1 -10   4      9.1980      5.7477      4.5233      0.0000 
  -5  -9   4     10.2600      1.9454     -9.8036      0.0000 
  -4  -9   4     14.7519      1.3385     13.9469      0.0000 
  -3  -9   4      7.7360      2.5428      6.8671      0.0000 
  -2  -9   4      5.4511      3.9858     -4.8000      0.0000 
  -1  -9   4      7.3761      2.6395      4.3983      0.0000 
   0  -9   4      0.0000      3.2406      1.2613      0.0000 
  -6  -8   4     11.8227      1.8940     11.7875      0.0000 
  -5  -8   4      0.0000      3.2379      1.8076      0.0000 
  -4  -8   4      3.6005      3.1811     -3.4836      0.0000 
  -3  -8   4      0.0000      3.2382      0.5655      0.0000 
  -2  -8   4      2.2360      2.7928     -5.3087      0.0000 
  -1  -8   4      9.7111      1.5407     -8.8425      0.0000 
   0  -8   4      4.0496      2.9900      2.6529      0.0000 
   1  -8   4      9.5870      2.4922      8.7730      0.0000 
   2  -8   4      4.7107      4.6203      2.4619      0.0000 
   3  -8   4      4.3735      4.5356     -0.0886      0.0000 
  -7  -7   4      1.5293      1.7470     -3.9720      0.0000 
  -6  -7   4      1.7264      2.2914      4.4115      0.0000 
  -5  -7   4      0.9278      1.3996     -1.0329      0.0000 
  -4  -7   4     17.6698      0.6158    -18.0976      0.0000 
  -3  -7   4      0.0000      2.1476     -2.2457      0.0000 
  -2  -7   4     22.8008      0.7807     22.6498      0.0000 
  -1  -7   4      7.0677      1.5107      7.0500      0.0000 
   0  -7   4     10.6876      1.0561    -10.4364      0.0000 
   1  -7   4      0.0000      4.8490     -0.4360      0.0000 
   2  -7   4      1.3717      2.5936     -2.1418      0.0000 
   3  -7   4     10.8487      2.0484    -10.3393      0.0000 
   4  -7   4      0.5375      3.7195      3.5666      0.0000 
  -7  -6   4      7.3926      2.4108     -6.1925      0.0000 
  -6  -6   4     17.8885      0.8396    -17.1582      0.0000 
  -5  -6   4     15.3451      0.7233     14.9089      0.0000 
  -4  -6   4     36.7027      0.8831     35.1555      0.0000 
  -3  -6   4     12.5825      0.6914    -13.2719      0.0000 
  -2  -6   4     40.2621      0.4189    -39.4185      0.0000 
  -1  -6   4     11.9896      0.5874     11.8194      0.0000 
   0  -6   4     21.1647      0.5510     21.4121      0.0000 
   1  -6   4     18.3349      0.7987    -18.5803      0.0000 
   2  -6   4      6.3144      2.4074     -7.2658      0.0000 
   3  -6   4     23.8791      0.8969     22.8970      0.0000 
   4  -6   4      8.1898      2.4877      8.1653      0.0000 
   5  -6   4     11.8794      3.0072    -15.1951      0.0000 
  -7  -5   4      5.3719      2.8473      7.6806      0.0000 
  -6  -5   4      7.3731      1.7576      7.7265      0.0000 
  -5  -5   4      4.7373      2.0595     -6.3160      0.0000 
  -4  -5   4     10.4918      0.8958    -10.6897      0.0000 
  -3  -5   4     11.6071      0.7205    -11.9723      0.0000 
  -2  -5   4      2.5838      1.5837     -3.3126      0.0000 
  -1  -5   4     26.0218      0.4109     26.0749      0.0000 
   0  -5   4     22.9569      0.5162     23.6853      0.0000 
   1  -5   4     19.3778      0.6879    -19.3290      0.0000 
   2  -5   4     19.2288      0.7955    -19.7098      0.0000 
   3  -5   4      9.5599      1.4204     10.7090      0.0000 
   4  -5   4      0.0000      3.6080      3.8639      0.0000 
   5  -5   4     11.5756      2.4299    -12.4014      0.0000 
   6  -5   4      5.8837      5.5190      2.7523      0.0000 
  -8  -4   4     10.3293      2.4439     -9.4753      0.0000 
  -7  -4   4      0.0000      2.8432     -0.3212      0.0000 
  -6  -4   4      0.0000      3.0180      0.7444      0.0000 
  -5  -4   4      7.0042      1.1194     -7.6906      0.0000 
  -4  -4   4      6.8665      1.0354      7.7638      0.0000 
  -3  -4   4     19.8024      0.3845     20.6848      0.0000 
  -2  -4   4      2.4676      1.2996      2.3391      0.0000 
  -1  -4   4     13.3989      0.3480    -13.7507      0.0000 
   0  -4   4      8.7475      0.3813     -9.5130      0.0000 
   1  -4   4     11.8294      0.4935    -12.2753      0.0000 
   2  -4   4      0.6349      1.0059     -2.8925      0.0000 
   3  -4   4     21.5498      0.7344     21.4165      0.0000 
   4  -4   4     12.7662      0.9973     12.1940      0.0000 
   5  -4   4     12.1005      1.3746    -12.5192      0.0000 
   6  -4   4      9.6642      2.5770     -8.2281      0.0000 
  -8  -3   4      0.0000      1.8730     -3.0731      0.0000 
  -7  -3   4      0.0000      3.0097      1.3492      0.0000 
  -6  -3   4     18.4544      0.8297     17.7579      0.0000 
  -5  -3   4      7.7229      1.1122      8.5646      0.0000 
  -4  -3   4     22.9865      0.4654    -23.0763      0.0000 
  -3  -3   4     18.0529      0.4384    -18.3986      0.0000 
  -2  -3   4      8.9193      0.5230      8.7521      0.0000 
  -1  -3   4      5.6500      0.7347      5.4751      0.0000 
   0  -3   4      0.0000      1.7137      2.1232      0.0000 
   1  -3   4     16.1588      0.4115     16.7789      0.0000 
   2  -3   4      2.4337      1.8984      5.8275      0.0000 
   3  -3   4     14.9171      0.8219    -15.1756      0.0000 
   4  -3   4      8.8821      1.2902     -9.2972      0.0000 
   5  -3   4      0.0000      2.7507     -0.8699      0.0000 
   6  -3   4      0.0000      3.7249      0.6184      0.0000 
   7  -3   4      7.6951      5.8561      7.7901      0.0000 
  -8  -2   4      0.0000      3.7457      2.0660      0.0000 
  -7  -2   4     15.5810      0.9952    -15.7802      0.0000 
  -6  -2   4      2.8970      2.8357     -1.9006      0.0000 
  -5  -2   4      9.0948      0.9746     10.4883      0.0000 
  -4  -2   4     20.7615      0.5023    -20.2582      0.0000 
  -3  -2   4      6.9799      1.0960     -6.6659      0.0000 
  -2  -2   4     73.4343      0.5308     70.0629      0.0000 
  -1  -2   4     13.5587      0.4563     14.4900      0.0000 
   0  -2   4     94.9938      0.6663    -90.7238      0.0000 
   1  -2   4     13.5011      0.3289    -14.6250      0.0000 
   2  -2   4     42.7348      0.4056     42.5369      0.0000 
   3  -2   4      3.1235      2.5310     -1.5637      0.0000 
   4  -2   4     13.0662      0.8660    -12.6455      0.0000 
   5  -2   4     15.8491      0.7898     16.5605      0.0000 
   6  -2   4     10.4914      1.8980     10.3081      0.0000 
   7  -2   4     14.6761      1.6661    -14.0900      0.0000 
  -8  -1   4      2.3223      4.0356     -0.4482      0.0000 
  -7  -1   4      8.9990      1.8404      8.1360      0.0000 
  -6  -1   4      5.3796      2.4855     -1.8836      0.0000 
  -5  -1   4      0.0000      2.3126      3.4525      0.0000 
  -4  -1   4     19.2660      0.6903     18.8909      0.0000 
  -3  -1   4      5.6779      1.3191     -6.4049      0.0000 
  -2  -1   4     46.6139      0.3168    -45.1266      0.0000 
  -1  -1   4     13.2115      0.4151    -13.0322      0.0000 
   0  -1   4     35.0318      0.1585     34.6425      0.0000 
   1  -1   4     21.2521      0.1841     20.9839      0.0000 
   2  -1   4      2.5304      1.8390      2.4008      0.0000 
   3  -1   4      2.0180      2.8447      4.1420      0.0000 
   4  -1   4      8.1070      1.1805     -9.1851      0.0000 
   5  -1   4     13.1695      0.7913    -13.0251      0.0000 
   6  -1   4      3.5405      3.5216      1.7986      0.0000 
   7  -1   4      4.3874      3.7885      2.5467      0.0000 
   8  -1   4      0.0000      4.2045      1.4431      0.0000 
  -8   0   4      3.4547      4.0880     -2.1658      0.0000 
  -7   0   4      8.2273      2.1465      7.1099      0.0000 
  -6   0   4      0.0000      2.9303      2.3893      0.0000 
  -5   0   4     25.5941      0.6093    -24.9173      0.0000 
  -4   0   4     11.0804      0.9740    -11.3473      0.0000 
  -3   0   4     31.8805      0.3963     32.2080      0.0000 
  -2   0   4      1.3455      1.5187      3.1538      0.0000 
  -1   0   4     19.0917      0.3125    -18.0620      0.0000 
   0   0   4     51.9590      0.2142     49.6856      0.0000 
   1   0   4      7.9739      0.3651      7.4639      0.0000 
   2   0   4     69.7345      0.6590    -68.1524      0.0000 
   3   0   4     17.9261      0.6790    -18.0009      0.0000 
   4   0   4     38.0285      0.5985     37.4007      0.0000 
   5   0   4     12.0371      1.1527     12.4722      0.0000 
   6   0   4      8.9807      1.8900     -9.5120      0.0000 
   7   0   4      1.5470      3.9164      0.5347      0.0000 
   8   0   4      4.1578      4.3477      0.6953      0.0000 
   9   0   4      5.9256      6.0996     -5.4159      0.0000 
  -7   1   4     10.5610      1.7706     -9.3893      0.0000 
  -6   1   4     14.3297      1.0272     14.1637      0.0000 
  -5   1   4     11.6208      1.0308     11.2552      0.0000 
  -4   1   4      5.0437      2.1053     -5.8940      0.0000 
  -3   1   4      6.6503      1.2653      7.0780      0.0000 
  -2   1   4      8.2697      0.7962      7.2487      0.0000 
  -1   1   4     37.8297      0.2247    -37.5210      0.0000 
   0   1   4     28.3871      0.4118    -27.8814      0.0000 
   1   1   4     33.6438      0.1449     32.5389      0.0000 
   2   1   4     23.8710      0.2491     23.7439      0.0000 
   3   1   4      1.5988      2.2451      0.2922      0.0000 
   4   1   4      5.9851      1.8056      4.8569      0.0000 
   5   1   4      7.8209      1.6775     -7.5254      0.0000 
   6   1   4     17.5535      1.5773    -17.2074      0.0000 
   7   1   4      0.5010      3.5917      0.0258      0.0000 
   8   1   4     11.7963      1.7463     11.0527      0.0000 
   9   1   4      3.5623      5.7788      1.0380      0.0000 
  -7   2   4      3.3543      3.8292     -1.3942      0.0000 
  -6   2   4      0.0000      1.4336      0.0168      0.0000 
  -5   2   4      7.8463      1.7968      8.0951      0.0000 
  -4   2   4     13.7801      1.0232    -13.1604      0.0000 
  -3   2   4     30.4664      0.4500    -30.1584      0.0000 
  -2   2   4     16.9918      0.4525     16.0243      0.0000 
  -1   2   4     44.9670      0.2004     43.6186      0.0000 
   0   2   4      0.2676      2.3517      0.0257      0.0000 
   1   2   4     18.4615      0.1533    -16.8914      0.0000 
   2   2   4      5.5980      0.6598      4.6963      0.0000 
   3   2   4     20.0545      0.5036    -20.0136      0.0000 
   4   2   4     24.5759      0.4279    -24.4265      0.0000 
   5   2   4     19.9357      0.6913     20.2763      0.0000 
   6   2   4     21.0493      0.6824     20.4662      0.0000 
   7   2   4      6.7474      2.0158     -6.4909      0.0000 
   8   2   4      4.3461      4.0483     -4.5134      0.0000 
   9   2   4      7.6282      4.3570      2.2891      0.0000 
  -7   3   4      0.0000      4.3707     -2.7009      0.0000 
  -6   3   4     13.6506      1.5537    -13.4916      0.0000 
  -5   3   4      1.8107      3.2451      0.3539      0.0000 
  -4   3   4     24.4160      0.8469     23.3576      0.0000 
  -3   3   4     10.4193      1.2604      9.3007      0.0000 
  -2   3   4     14.6913      0.7949    -14.9910      0.0000 
  -1   3   4      9.5555      0.5609     -9.7320      0.0000 
   0   3   4      2.0740      1.3640     -2.9654      0.0000 
   1   3   4      8.5037      0.6546     -9.9688      0.0000 
   2   3   4      1.6971      1.4169     -1.7422      0.0000 
   3   3   4     19.4938      0.2747     19.5513      0.0000 
   4   3   4     11.9179      0.5815     12.5247      0.0000 
   5   3   4      2.3514      2.5181     -2.7531      0.0000 
   6   3   4      8.2541      1.4239     -8.7953      0.0000 
   7   3   4      5.1625      2.5133     -6.6696      0.0000 
   8   3   4      3.4013      2.7109     -2.3420      0.0000 
   9   3   4      0.0000      4.2020      3.3944      0.0000 
  -6   4   4      2.2964      4.7996      5.9854      0.0000 
  -5   4   4      0.9565      3.4849     -2.6799      0.0000 
  -4   4   4      7.5442      1.8366     -6.2747      0.0000 
  -3   4   4      3.7677      3.0995     -1.2789      0.0000 
  -2   4   4      7.0719      1.5938     -7.8143      0.0000 
  -1   4   4     10.2170      0.4053    -10.2486      0.0000 
   0   4   4     15.9964      0.2270     16.6277      0.0000 
   1   4   4     36.2641      0.2392     36.6057      0.0000 
   2   4   4      3.9494      0.6796     -3.8811      0.0000 
   3   4   4     34.7463      0.3135    -33.6397      0.0000 
   4   4   4      5.9420      0.8176     -6.6993      0.0000 
   5   4   4      4.0478      2.0283      4.9197      0.0000 
   6   4   4      0.0000      2.5367      0.6523      0.0000 
   7   4   4      9.7337      1.5901      8.8869      0.0000 
   8   4   4      7.1349      2.9413      7.0579      0.0000 
   9   4   4      7.5023      3.5790     -6.1227      0.0000 
  -5   5   4      3.0960      5.2110     -2.3324      0.0000 
  -4   5   4      4.4798      4.7660     -3.6399      0.0000 
  -3   5   4     12.3851      1.9502      9.6491      0.0000 
  -2   5   4     20.9349      0.8566     20.9506      0.0000 
  -1   5   4      6.2117      1.5601     -5.1819      0.0000 
   0   5   4     26.2238      0.5931    -26.6624      0.0000 
   1   5   4      0.0000      1.4977     -2.8691      0.0000 
   2   5   4     10.1864      0.3822      9.9585      0.0000 
   3   5   4      6.4288      0.7578     -6.9929      0.0000 
   4   5   4      0.0000      1.3551      2.8899      0.0000 
   5   5   4     20.0578      0.4714     20.6189      0.0000 
   6   5   4      3.4537      2.8020      1.7116      0.0000 
   7   5   4     18.1163      1.4858    -17.1842      0.0000 
   8   5   4      6.4480      3.1138     -6.4336      0.0000 
   9   5   4      5.2780      4.4242      4.5973      0.0000 
  -4   6   4      4.1089      5.0442      0.3173      0.0000 
  -2   6   4      3.8462      4.2414     -5.7275      0.0000 
  -1   6   4      0.0000      3.0960      1.4359      0.0000 
   0   6   4      8.1097      2.6849     -5.0475      0.0000 
   1   6   4      0.0000      2.0607      1.3664      0.0000 
   2   6   4     27.2550      0.2391     27.1369      0.0000 
   3   6   4      8.9522      0.6842      9.7419      0.0000 
   4   6   4     29.9573      0.2994    -30.6397      0.0000 
   5   6   4     18.2931      0.6449    -18.3622      0.0000 
   6   6   4     15.3238      0.6902     15.7284      0.0000 
   7   6   4      9.4628      1.4471      9.8559      0.0000 
   8   6   4      1.8873      3.2803     -4.4589      0.0000 
   9   6   4      3.4553      3.8371      1.1524      0.0000 
  -3   7   4      5.2132      5.1020     -4.9158      0.0000 
  -2   7   4      7.5906      3.9683      8.3355      0.0000 
  -1   7   4     23.4896      1.2531     23.2415      0.0000 
   0   7   4      4.0070      3.2581     -4.8896      0.0000 
   1   7   4     34.5509      0.4977    -34.9573      0.0000 
   2   7   4      2.4107      1.3733      2.5831      0.0000 
   3   7   4     25.4546      0.3522     25.9062      0.0000 
   4   7   4     12.5805      0.5911    -12.6657      0.0000 
   5   7   4     12.8408      0.6150    -12.6244      0.0000 
   6   7   4     24.5592      0.5179     24.0894      0.0000 
   7   7   4     10.1612      1.4735     10.1250      0.0000 
   8   7   4     22.1473      0.8642    -21.7348      0.0000 
   9   7   4      8.6279      3.6645     -8.1806      0.0000 
  -3   8   4      1.8982      5.8256      1.5740      0.0000 
  -2   8   4      7.1559      5.2123     -7.4738      0.0000 
  -1   8   4      4.6942      4.6879     -6.6329      0.0000 
   0   8   4      0.0000      0.9247      3.0353      0.0000 
   1   8   4      2.7022      3.0883     -0.4001      0.0000 
   2   8   4      0.8893      2.9736     -0.3082      0.0000 
   3   8   4     17.0629      0.5078     16.5644      0.0000 
   4   8   4      8.7376      1.0241      8.0784      0.0000 
   5   8   4     21.1660      0.6363    -20.4673      0.0000 
   6   8   4     14.7248      0.7134    -14.1355      0.0000 
   7   8   4     10.3809      1.2945     10.8933      0.0000 
   8   8   4      8.0921      2.3730      7.6666      0.0000 
   9   8   4      0.0000      8.2431     -3.4151      0.0000 
  -2   9   4     10.7309      4.7563      9.6799      0.0000 
  -1   9   4      2.1938      4.4825      2.6779      0.0000 
   0   9   4      0.0000      4.8921     -1.5713      0.0000 
   1   9   4      8.0826      4.4584      7.4045      0.0000 
   2   9   4      4.4750      3.7139     -3.7810      0.0000 
   3   9   4     19.7330      0.9454    -18.3682      0.0000 
   4   9   4      3.5374      3.0168      0.7202      0.0000 
   5   9   4     14.9183      1.3802     14.9951      0.0000 
   6   9   4      0.0000      4.1284     -0.0102      0.0000 
   7   9   4      4.1115      3.9077     -3.6606      0.0000 
   8   9   4      8.4206      6.3915      5.5433      0.0000 
   1  10   4      0.0000      4.1663     -2.6094      0.0000 
   2  10   4      7.7400      3.1307      7.7425      0.0000 
   3  10   4      4.5257      4.1302      3.9989      0.0000 
   4  10   4      4.9991      3.2665      1.5522      0.0000 
   5  10   4      0.0000      3.8122      3.7027      0.0000 
   6  10   4      0.9174      3.3835     -5.9907      0.0000 
   3  11   4      0.0000      4.9746      2.8283      0.0000 
   4  11   4      6.0648      5.5145     -5.7128      0.0000 
   5  11   4     12.0903      3.1041     -9.0486      0.0000 
  -5  -9   5      0.0000      3.5219     -6.6845      0.0000 
  -4  -9   5      8.7795      2.4924     -7.2121      0.0000 
  -3  -9   5      0.0000      3.2059     -0.1474      0.0000 
  -2  -9   5      8.9109      2.3627      7.5060      0.0000 
  -1  -9   5      6.9811      2.9451      6.6360      0.0000 
  -6  -8   5      4.8092      4.8264      1.0761      0.0000 
  -5  -8   5      2.2416      3.6518      1.7023      0.0000 
  -4  -8   5      5.8552      3.6823      6.4729      0.0000 
  -3  -8   5      8.7636      1.9965      9.1357      0.0000 
  -2  -8   5      1.4507      2.0532     -5.8687      0.0000 
  -1  -8   5     14.1870      1.1349    -14.0854      0.0000 
   0  -8   5      5.7573      2.9226      0.4555      0.0000 
   1  -8   5      5.8340      4.4602      6.4716      0.0000 
   2  -8   5      3.4243      4.3779     -1.7990      0.0000 
   3  -8   5      7.7498      4.7646      1.4592      0.0000 
  -6  -7   5      3.3855      3.5438      2.5523      0.0000 
  -5  -7   5      0.0000      2.9241     -1.8383      0.0000 
  -4  -7   5      9.5834      1.7679     -9.0359      0.0000 
  -3  -7   5      1.6735      2.4628     -3.1783      0.0000 
  -2  -7   5      3.6470      2.9737      2.2461      0.0000 
  -1  -7   5      0.0000      2.5251     -2.2276      0.0000 
   0  -7   5      7.8654      2.0271      7.6823      0.0000 
   1  -7   5     13.9116      1.7708     14.4166      0.0000 
   2  -7   5      4.3175      3.6067     -6.1936      0.0000 
   3  -7   5     16.9963      1.3923    -16.5001      0.0000 
   4  -7   5      0.0000      3.6440      0.3383      0.0000 
  -7  -6   5     10.1396      1.9497    -10.5252      0.0000 
  -6  -6   5     21.2604      0.7604    -20.5207      0.0000 
  -5  -6   5     10.4197      1.1118     10.9192      0.0000 
  -4  -6   5     17.4342      0.9014     17.1713      0.0000 
  -3  -6   5      7.7641      1.0446     -8.3729      0.0000 
  -2  -6   5      3.6196      1.5740      3.8440      0.0000 
  -1  -6   5     12.5462      0.7697     13.7336      0.0000 
   0  -6   5     19.5619      0.5649    -19.6147      0.0000 
   1  -6   5     17.2949      1.0159    -17.4372      0.0000 
   2  -6   5     16.3077      1.0160     16.1259      0.0000 
   3  -6   5      8.9553      2.0064      8.5115      0.0000 
   4  -6   5      8.6955      2.4712     -8.7600      0.0000 
   5  -6   5      1.0057      5.9462      4.8728      0.0000 
  -7  -5   5     19.0574      0.8860     18.0612      0.0000 
  -6  -5   5      7.0458      2.0421     -7.8764      0.0000 
  -5  -5   5      4.0807      2.5493     -5.8848      0.0000 
  -4  -5   5     23.8886      0.5176     24.0970      0.0000 
  -3  -5   5     10.1977      0.8335    -10.0222      0.0000 
  -2  -5   5     44.0365      0.4953    -44.1537      0.0000 
  -1  -5   5     14.7244      0.4738     15.4585      0.0000 
   0  -5   5     38.7831      0.7592     37.4187      0.0000 
   1  -5   5     13.3802      1.0277    -12.9582      0.0000 
   2  -5   5      9.0722      1.4570    -10.0624      0.0000 
   3  -5   5     15.6995      0.9437     15.3914      0.0000 
   4  -5   5      1.9311      2.5520     -6.3693      0.0000 
   5  -5   5     19.1046      1.3833    -17.6529      0.0000 
  -7  -4   5      0.0000      4.6303     -1.9774      0.0000 
  -6  -4   5      0.0000      2.2606      1.2206      0.0000 
  -5  -4   5     12.1384      0.6866    -12.5207      0.0000 
  -4  -4   5      8.3712      0.9311     -8.9275      0.0000 
  -3  -4   5     17.8938      0.5161     19.0052      0.0000 
  -2  -4   5     17.1172      0.4444     17.8644      0.0000 
  -1  -4   5      6.2130      0.4373     -6.9618      0.0000 
   0  -4   5      3.0274      2.1692     -5.3621      0.0000 
   1  -4   5      3.7138      1.9062     -4.5220      0.0000 
   2  -4   5     13.9277      0.9147    -14.3955      0.0000 
   3  -4   5      0.0000      2.3351     -0.9229      0.0000 
   4  -4   5     14.3384      1.0164     14.7451      0.0000 
   5  -4   5      3.7637      3.3762      5.6848      0.0000 
   6  -4   5      2.8175      5.6823     -3.4503      0.0000 
  -7  -3   5     14.7461      1.1768    -15.0279      0.0000 
  -6  -3   5     11.8019      1.1054     10.4328      0.0000 
  -5  -3   5     27.0675      0.9062     26.5475      0.0000 
  -4  -3   5      3.4761      1.2399     -4.5264      0.0000 
  -3  -3   5     19.0480      0.5020    -18.8376      0.0000 
  -2  -3   5      1.5262      1.9171     -1.3674      0.0000 
  -1  -3   5     10.5325      0.4487    -10.6240      0.0000 
   0  -3   5      9.3159      0.7098    -10.2589      0.0000 
   1  -3   5     22.0753      0.3947     21.9753      0.0000 
   2  -3   5     17.2430      0.8016     18.5577      0.0000 
   3  -3   5      9.3976      1.3360    -10.7497      0.0000 
   4  -3   5      6.1817      1.8493     -6.6242      0.0000 
   5  -3   5      2.8088      3.2763      3.5386      0.0000 
   6  -3   5      7.2911      3.3365     -5.3609      0.0000 
   7  -3   5      6.5117      4.6474     -5.6283      0.0000 
  -8  -2   5     10.9752      2.2513      9.6892      0.0000 
  -7  -2   5      2.6437      3.6818      1.9443      0.0000 
  -6  -2   5      9.9028      1.3419     -9.7786      0.0000 
  -5  -2   5      6.9800      1.6145     -7.2564      0.0000 
  -4  -2   5      0.0000      2.1474      1.3964      0.0000 
  -3  -2   5      0.0000      1.9161     -2.4757      0.0000 
  -2  -2   5      9.1310      0.7744     -8.3439      0.0000 
  -1  -2   5     10.5497      0.6994     11.7266      0.0000 
   0  -2   5     39.1807      0.3325     37.7478      0.0000 
   1  -2   5      4.1539      1.3853     -3.0730      0.0000 
   2  -2   5     36.2241      0.3679    -37.0614      0.0000 
   3  -2   5     12.2753      1.0070    -11.4851      0.0000 
   4  -2   5     12.0855      1.4379     13.0068      0.0000 
   5  -2   5     14.1317      0.8773     13.8963      0.0000 
   6  -2   5      3.6741      3.9093      1.3216      0.0000 
   7  -2   5      4.7031      4.3564     -5.6841      0.0000 
  -8  -1   5      0.0000      3.6739     -2.4118      0.0000 
  -7  -1   5      1.9396      3.0606     -4.4904      0.0000 
  -6  -1   5      7.6652      1.7638     -7.0862      0.0000 
  -5  -1   5      1.2306      2.7420      1.9639      0.0000 
  -4  -1   5     24.1522      0.5726     23.8054      0.0000 
  -3  -1   5     16.1885      0.6203     16.3334      0.0000 
  -2  -1   5     27.1219      0.3195    -27.4247      0.0000 
  -1  -1   5     30.4502      0.4004    -30.0905      0.0000 
   0  -1   5     13.0061      0.3223     13.3430      0.0000 
   1  -1   5     14.7264      0.3344     13.9486      0.0000 
   2  -1   5      8.1731      0.8053     -8.7721      0.0000 
   3  -1   5     11.9906      1.0385     11.9046      0.0000 
   4  -1   5     14.5172      0.8506     14.1027      0.0000 
   5  -1   5      8.9786      1.3049     -9.9350      0.0000 
   6  -1   5     12.7889      1.5552    -13.8739      0.0000 
   7  -1   5      0.0000      3.6714     -1.2618      0.0000 
   8  -1   5      7.8949      3.7037      4.8773      0.0000 
  -8   0   5      0.0000      5.3819     -2.1767      0.0000 
  -7   0   5     14.0503      1.3299     12.8987      0.0000 
  -6   0   5      8.6189      1.6210      8.5760      0.0000 
  -5   0   5     14.7170      0.8650    -13.9147      0.0000 
  -4   0   5      9.9631      1.1428    -10.0698      0.0000 
  -3   0   5      0.0000      2.4111      1.8531      0.0000 
  -2   0   5     11.1782      0.6424    -11.3912      0.0000 
  -1   0   5     12.0658      0.4395     12.1616      0.0000 
   0   0   5     41.3223      0.1622     40.5776      0.0000 
   1   0   5      1.0032      0.7613     -0.7573      0.0000 
   2   0   5     32.8185      0.2843    -32.6618      0.0000 
   3   0   5      6.8353      1.3322     -7.5696      0.0000 
   4   0   5      6.3066      1.9152      6.8586      0.0000 
   5   0   5      5.8562      2.4468     -6.4525      0.0000 
   6   0   5      1.2677      3.6904     -0.3573      0.0000 
   7   0   5     13.4368      1.5652     15.1428      0.0000 
   8   0   5      4.4152      4.5102      5.3593      0.0000 
  -7   1   5      5.3080      3.7903     -2.2795      0.0000 
  -6   1   5      0.0000      3.1676      1.2804      0.0000 
  -5   1   5      7.1934      1.6559     -7.3713      0.0000 
  -4   1   5      3.9876      2.6232     -4.7321      0.0000 
  -3   1   5     27.5480      0.4604     27.5434      0.0000 
  -2   1   5     29.3346      0.3637     29.3947      0.0000 
  -1   1   5     32.9503      0.2091    -32.3412      0.0000 
   0   1   5     54.3590      0.1551    -54.1148      0.0000 
   1   1   5      9.9516      0.3064      9.8825      0.0000 
   2   1   5     32.0087      0.3394     32.0086      0.0000 
   3   1   5      4.3921      1.7406     -3.1838      0.0000 
   4   1   5      2.5906      2.8815     -3.8076      0.0000 
   5   1   5     13.5898      1.1351     13.3435      0.0000 
   6   1   5      4.3580      3.9200     -1.5666      0.0000 
   7   1   5     14.8278      1.3515    -14.4005      0.0000 
   8   1   5      1.7517      3.5605     -1.7845      0.0000 
   9   1   5     10.8900      4.2516      5.1698      0.0000 
  -7   2   5      8.1710      4.2402      8.1382      0.0000 
  -6   2   5      3.7663      3.4421      1.7848      0.0000 
  -5   2   5      1.2496      2.1446     -0.5455      0.0000 
  -4   2   5      3.0418      2.7095     -2.3165      0.0000 
  -3   2   5      2.4614      2.5922     -2.1963      0.0000 
  -2   2   5      6.5992      1.0463     -6.3530      0.0000 
  -1   2   5     19.2162      0.3312    -18.2747      0.0000 
   0   2   5      2.3887      0.5731     -2.1161      0.0000 
   1   2   5     45.0378      0.2561     42.4219      0.0000 
   2   2   5     29.9898      0.2542     29.8551      0.0000 
   3   2   5     39.2077      0.3475    -37.9494      0.0000 
   4   2   5     27.1810      0.5542    -28.9012      0.0000 
   5   2   5     12.3396      1.1777     13.0677      0.0000 
   6   2   5     11.4420      1.6910     11.5379      0.0000 
   7   2   5      5.8522      2.5712     -2.0382      0.0000 
   8   2   5      4.4731      3.8922      1.7213      0.0000 
   9   2   5      7.5669      4.7775      3.8842      0.0000 
  -7   3   5      4.5772      6.3085      2.4482      0.0000 
  -6   3   5     11.7820      2.4996    -12.3733      0.0000 
  -5   3   5     10.6444      1.4404    -11.7289      0.0000 
  -4   3   5      9.8021      1.5320      8.5401      0.0000 
  -3   3   5      9.5735      1.6333     11.5870      0.0000 
  -2   3   5      4.3230      2.6226      3.4163      0.0000 
  -1   3   5      7.7523      0.5728      7.3008      0.0000 
   0   3   5      3.8350      2.2890     -4.0307      0.0000 
   1   3   5     27.6963      0.3987    -27.8781      0.0000 
   2   3   5      5.9854      0.5339     -6.9821      0.0000 
   3   3   5     18.8771      0.2742     19.4714      0.0000 
   4   3   5      7.0895      0.8639      6.7295      0.0000 
   5   3   5      4.0773      1.9961     -2.1370      0.0000 
   6   3   5      8.2626      1.4140      9.4818      0.0000 
   7   3   5      2.4843      3.0064      1.3034      0.0000 
   8   3   5     17.7940      0.9851    -17.5247      0.0000 
   9   3   5      6.1989      4.9526     -5.1830      0.0000 
  -6   4   5     10.9858      4.3526      8.6401      0.0000 
  -5   4   5      0.0000      2.5867     -4.6751      0.0000 
  -4   4   5      0.0000      3.9321     -0.6653      0.0000 
  -3   4   5     15.7367      0.7276     16.3077      0.0000 
  -2   4   5     10.9255      0.8799    -11.3970      0.0000 
  -1   4   5     39.8317      0.2479    -41.4182      0.0000 
   0   4   5     12.7765      0.5892     13.2386      0.0000 
   1   4   5     51.6520      0.6511     51.2566      0.0000 
   2   4   5      8.8636      0.3961     -8.5971      0.0000 
   3   4   5     18.5699      0.3038    -18.2184      0.0000 
   4   4   5     12.6043      0.5178     12.5578      0.0000 
   5   4   5      9.1511      0.8244     -9.5147      0.0000 
   6   4   5     19.5631      0.7130    -19.2873      0.0000 
   7   4   5      9.6333      1.6954      9.4468      0.0000 
   8   4   5     13.7399      1.4925     12.6462      0.0000 
   9   4   5      0.0000      2.6450     -2.7840      0.0000 
  -5   5   5      5.3964      5.1404      5.0275      0.0000 
  -4   5   5     14.9454      1.4437    -13.2919      0.0000 
  -3   5   5     10.4238      2.2248    -10.0724      0.0000 
  -2   5   5     20.3082      1.3963     19.6669      0.0000 
  -1   5   5     16.9412      1.5885     17.9690      0.0000 
   0   5   5      5.7190      1.5858     -4.7181      0.0000 
   1   5   5      7.6062      0.6245     -8.1751      0.0000 
   2   5   5     14.8647      0.2420    -15.1218      0.0000 
   3   5   5     15.2605      0.4560    -15.2119      0.0000 
   4   5   5     16.3717      0.3840     16.0319      0.0000 
   5   5   5     19.3911      0.4473     19.2578      0.0000 
   6   5   5     10.4063      0.9177    -10.7698      0.0000 
   7   5   5      2.8666      3.2901     -4.5403      0.0000 
   8   5   5     12.2645      1.7109     11.8676      0.0000 
   9   5   5      7.5779      3.6930     -5.3218      0.0000 
  -4   6   5     10.5289      3.7509      9.1802      0.0000 
  -3   6   5     29.1763      1.3450    -28.3800      0.0000 
  -2   6   5      1.9098      4.2659     -0.7264      0.0000 
  -1   6   5     32.4102      1.0208     31.7114      0.0000 
   0   6   5     23.8160      0.7197    -23.3687      0.0000 
   1   6   5     39.7444      0.5749    -39.7252      0.0000 
   2   6   5     35.7944      0.2465     36.0253      0.0000 
   3   6   5     40.6723      0.2466     40.5690      0.0000 
   4   6   5     24.9981      0.3274    -25.0354      0.0000 
   5   6   5     21.2046      0.5165    -21.3417      0.0000 
   6   6   5     10.5167      0.9194     10.4898      0.0000 
   7   6   5      3.9055      2.9530     -2.8404      0.0000 
   8   6   5      6.6558      2.5694     -5.6572      0.0000 
   9   6   5     12.1715      2.4051     10.5737      0.0000 
  -3   7   5      6.3255      5.1876     -4.5896      0.0000 
  -2   7   5      6.8902      4.4566     -7.0570      0.0000 
  -1   7   5      7.0722      3.9048      9.1695      0.0000 
   0   7   5     18.4743      0.9725     17.5470      0.0000 
   1   7   5      0.7431      1.8541     -0.1639      0.0000 
   2   7   5     13.1269      0.5327    -13.6855      0.0000 
   3   7   5     10.5157      0.5995    -10.0112      0.0000 
   4   7   5      1.5263      2.2202     -2.8724      0.0000 
   5   7   5      2.0420      1.6536      5.6160      0.0000 
   6   7   5     10.0334      1.1108     10.6373      0.0000 
   7   7   5      0.9587      1.7205      0.7673      0.0000 
   8   7   5      0.0000      3.5260     -3.6960      0.0000 
   9   7   5      4.1661      4.5613      2.0931      0.0000 
  -2   8   5      0.0000      6.0022     -2.1894      0.0000 
  -1   8   5      6.7695      4.8975     -7.7241      0.0000 
   0   8   5      0.0000      3.3420     -1.2778      0.0000 
   1   8   5      4.0707      3.3042     -1.2789      0.0000 
   2   8   5      0.0000      3.1717     -5.8461      0.0000 
   3   8   5      4.5544      3.6251      4.7880      0.0000 
   4   8   5     15.5993      1.0382     15.7442      0.0000 
   5   8   5      0.0000      2.8172      4.2373      0.0000 
   6   8   5     12.5319      0.9885    -12.2156      0.0000 
   7   8   5     10.4808      1.6232     -9.6473      0.0000 
   8   8   5      2.1200      3.8086      0.9775      0.0000 
   9   8   5      8.2017      6.4041      5.3261      0.0000 
  -2   9   5      4.0920      6.0460     -1.8063      0.0000 
  -1   9   5      7.1954      5.3918     -4.2672      0.0000 
   0   9   5      0.0000      9.3993      5.6106      0.0000 
   1   9   5     16.9082      2.1349     15.8095      0.0000 
   2   9   5      0.0000      3.0517     -0.4946      0.0000 
   3   9   5     16.9400      1.5112    -16.4379      0.0000 
   4   9   5      7.0132      3.2266     -3.7680      0.0000 
   5   9   5      2.9142      4.0015      6.0395      0.0000 
   6   9   5      0.0000      4.1675     -1.4894      0.0000 
   7   9   5      4.9324      4.3160     -0.4998      0.0000 
   0  10   5      1.9338      6.2895     -3.2910      0.0000 
   1  10   5      4.6534      6.0003     -6.3851      0.0000 
   2  10   5      1.3516      3.4579     -4.2420      0.0000 
   3  10   5      0.0000      4.2883      1.1989      0.0000 
   4  10   5      7.8627      2.8886      7.1177      0.0000 
   5  10   5      5.3303      3.7026      7.6813      0.0000 
   6  10   5      4.3705      4.9593     -1.6477      0.0000 
   3  11   5     15.0676      2.2006     15.4229      0.0000 
   4  11   5      0.0000      5.3063     -4.6651      0.0000 
  -4  -9   6      0.0000      5.2449      0.5160      0.0000 
  -3  -9   6      0.0000      2.6405      2.7742      0.0000 
  -2  -9   6     12.7159      2.0192     -9.9700      0.0000 
  -1  -9   6      5.8170      4.2975     -1.7823      0.0000 
  -5  -8   6      9.3708      2.0124     -9.5780      0.0000 
  -4  -8   6      4.5628      4.0813     -2.6512      0.0000 
  -3  -8   6     19.9578      0.8699     17.7512      0.0000 
  -2  -8   6      7.2473      2.4125      7.9864      0.0000 
  -1  -8   6     14.7161      1.2095    -12.9368      0.0000 
   0  -8   6      7.2084      2.6382     -5.7851      0.0000 
   1  -8   6      0.0000      4.9674      3.3296      0.0000 
   2  -8   6      0.0000      4.6739     -2.6604      0.0000 
  -6  -7   6     10.6698      2.0697      7.7301      0.0000 
  -5  -7   6     11.7236      1.3481     11.9296      0.0000 
  -4  -7   6      5.8284      3.0767     -6.5939      0.0000 
  -3  -7   6     11.5626      1.2822    -11.0964      0.0000 
  -2  -7   6      0.0000      2.7155      1.3964      0.0000 
  -1  -7   6      0.0000      2.5189     -1.7709      0.0000 
   0  -7   6      4.8720      2.6651     -5.0537      0.0000 
   1  -7   6      8.4488      2.8391      9.6471      0.0000 
   2  -7   6     12.1663      1.9194     12.1774      0.0000 
   3  -7   6      5.6679      4.5247     -5.8569      0.0000 
   4  -7   6     10.4976      4.7577    -10.0495      0.0000 
  -6  -6   6     15.2126      1.1169    -14.1898      0.0000 
  -5  -6   6      1.9122      2.5422      4.7556      0.0000 
  -4  -6   6      5.1168      3.1845      5.0200      0.0000 
  -3  -6   6     13.4880      1.4829    -12.3433      0.0000 
  -2  -6   6      6.9002      1.5932      4.3915      0.0000 
  -1  -6   6     23.5021      0.6108     24.1059      0.0000 
   0  -6   6      3.4714      2.7388     -0.4646      0.0000 
   1  -6   6     22.3836      0.9247    -21.8631      0.0000 
   2  -6   6      4.4630      3.6872     -6.0170      0.0000 
   3  -6   6      6.7433      2.8172      7.8053      0.0000 
   4  -6   6      4.8072      3.9589      4.3990      0.0000 
  -7  -5   6     13.4899      1.3951    -14.0130      0.0000 
  -6  -5   6      1.6063      3.2132      0.1729      0.0000 
  -5  -5   6     27.7752      0.5245     27.3046      0.0000 
  -4  -5   6      8.5674      1.1664      8.6622      0.0000 
  -3  -5   6     29.4329      0.8324    -29.7891      0.0000 
  -2  -5   6      4.4504      1.0554     -4.7928      0.0000 
  -1  -5   6     22.6664      0.6145     22.9763      0.0000 
   0  -5   6     13.5553      0.7486    -13.9420      0.0000 
   1  -5   6     19.1890      0.5890    -19.3633      0.0000 
   2  -5   6     22.3088      0.7562     22.2935      0.0000 
   3  -5   6     21.3821      0.8071     20.9350      0.0000 
   4  -5   6     14.4147      1.2415    -14.5204      0.0000 
   5  -5   6     16.4259      3.2268    -14.9168      0.0000 
  -7  -4   6     10.5910      1.7810     11.4364      0.0000 
  -6  -4   6      6.2609      2.3188      6.1228      0.0000 
  -5  -4   6     18.9172      0.5272    -18.6361      0.0000 
  -4  -4   6     12.9140      0.6529    -14.0636      0.0000 
  -3  -4   6     13.0837      0.7542     13.0271      0.0000 
  -2  -4   6      6.4669      1.0443      7.1364      0.0000 
  -1  -4   6      6.0846      1.2570     -6.1509      0.0000 
   0  -4   6     11.0247      0.8041     11.7409      0.0000 
   1  -4   6     11.9253      0.6973     12.1435      0.0000 
   2  -4   6     15.4118      0.9437    -16.1144      0.0000 
   3  -4   6     17.5840      0.8393    -17.8817      0.0000 
   4  -4   6      4.0730      3.2219      4.9531      0.0000 
   5  -4   6     11.1870      1.6917     10.5342      0.0000 
   6  -4   6      1.9199      2.3651      2.0564      0.0000 
  -7  -3   6      8.2741      2.5733     -8.5829      0.0000 
  -6  -3   6      2.1193      3.1100     -3.1718      0.0000 
  -5  -3   6      0.0000      2.4143      1.5980      0.0000 
  -4  -3   6      9.0531      0.8903      8.1469      0.0000 
  -3  -3   6     21.3805      0.5092     20.9864      0.0000 
  -2  -3   6      2.2454      2.3888      1.5577      0.0000 
  -1  -3   6     31.4510      0.5921    -32.5421      0.0000 
   0  -3   6     17.5396      0.5079    -18.2965      0.0000 
   1  -3   6     21.4741      0.4412     21.1673      0.0000 
   2  -3   6     11.4954      0.7149     12.1187      0.0000 
   3  -3   6      9.4949      1.3310     -9.8998      0.0000 
   4  -3   6      0.7462      2.6211      3.6120      0.0000 
   5  -3   6      9.9111      2.0066     10.3373      0.0000 
   6  -3   6      5.8246      4.1179     -6.8342      0.0000 
  -7  -2   6     10.4319      1.7742     10.7824      0.0000 
  -6  -2   6      0.0000      3.3988     -0.6095      0.0000 
  -5  -2   6      0.4584      2.0854     -1.0914      0.0000 
  -4  -2   6      3.9030      2.3944     -2.8220      0.0000 
  -3  -2   6     17.7219      0.5026    -18.2740      0.0000 
  -2  -2   6      3.3811      2.1873     -4.8319      0.0000 
  -1  -2   6     21.6961      0.3244     22.1251      0.0000 
   0  -2   6      2.4056      0.8732      3.8336      0.0000 
   1  -2   6      4.7273      1.3394     -4.5827      0.0000 
   2  -2   6     17.2383      0.4945     18.3204      0.0000 
   3  -2   6      6.0937      1.9463     -4.7481      0.0000 
   4  -2   6     31.3403      0.5963    -31.7232      0.0000 
   5  -2   6      0.0000      3.0053     -1.6671      0.0000 
   6  -2   6     27.7145      1.3890     26.0710      0.0000 
   7  -2   6      5.6024      4.4770      3.7750      0.0000 
  -8  -1   6      5.9854      6.1533     -2.5034      0.0000 
  -7  -1   6     11.3470      1.6945     12.1129      0.0000 
  -6  -1   6     12.2225      1.2118    -11.0097      0.0000 
  -5  -1   6     27.3704      0.5931    -27.8615      0.0000 
  -4  -1   6     20.7229      0.6497     20.8621      0.0000 
  -3  -1   6     40.6834      0.3804     40.6801      0.0000 
  -2  -1   6     19.4400      0.4816    -19.0494      0.0000 
  -1  -1   6     29.6674      0.3097    -28.1549      0.0000 
   0  -1   6     26.6911      0.2531     25.7214      0.0000 
   1  -1   6      9.9621      0.3571    -10.9232      0.0000 
   2  -1   6     32.9350      0.2593    -33.7299      0.0000 
   3  -1   6     23.0377      0.6488     24.0340      0.0000 
   4  -1   6     24.8073      0.7173     25.2344      0.0000 
   5  -1   6      9.7627      1.2731    -10.2472      0.0000 
   6  -1   6      2.5055      3.3494     -7.9866      0.0000 
   7  -1   6      2.9701      4.1715      3.0962      0.0000 
   8  -1   6      0.0000     17.4866     -4.1553      0.0000 
  -7   0   6      1.3304      3.8459      1.5177      0.0000 
  -6   0   6     15.7672      1.0033     15.2036      0.0000 
  -5   0   6      6.0072      1.8843      6.6142      0.0000 
  -4   0   6     10.1529      1.1164    -10.7806      0.0000 
  -3   0   6      8.6376      1.0962     -8.5934      0.0000 
  -2   0   6      5.6994      0.9328     -6.1934      0.0000 
  -1   0   6      6.7113      0.8493     -7.3150      0.0000 
   0   0   6     11.4063      0.3856     11.9027      0.0000 
   1   0   6     20.6236      0.2187     21.3037      0.0000 
   2   0   6      0.0000      1.0600     -1.8961      0.0000 
   3   0   6      4.7411      2.2249     -5.3296      0.0000 
   4   0   6      0.0000      2.9076      2.5522      0.0000 
   5   0   6     14.3015      1.2953    -13.7604      0.0000 
   6   0   6     10.3588      1.8363    -12.5321      0.0000 
   7   0   6     15.2467      1.4453     14.6884      0.0000 
   8   0   6     12.9154      2.1335     13.7617      0.0000 
  -7   1   6      2.7648      3.9132     -3.5543      0.0000 
  -6   1   6      4.5540      3.3064      2.1818      0.0000 
  -5   1   6      0.0000      2.6099     -1.2204      0.0000 
  -4   1   6     21.9576      0.6195    -21.1822      0.0000 
  -3   1   6      3.1137      2.4454     -3.1778      0.0000 
  -2   1   6     46.8243      0.3387     46.9968      0.0000 
  -1   1   6     17.3937      0.2836     18.0205      0.0000 
   0   1   6     47.4102      0.1639    -46.4807      0.0000 
   1   1   6     14.6463      0.2585    -14.9924      0.0000 
   2   1   6     14.4358      0.4367     13.3910      0.0000 
   3   1   6      9.6071      0.6672     -9.5423      0.0000 
   4   1   6      3.4574      2.8952      0.3727      0.0000 
   5   1   6     20.4895      1.5970     20.4588      0.0000 
   6   1   6      2.1893      3.1760      1.6762      0.0000 
   7   1   6      9.4389      2.1013     -9.7231      0.0000 
   8   1   6      2.5151      4.3202     -0.1453      0.0000 
   9   1   6      1.5629      5.9600     -1.9407      0.0000 
  -7   2   6      0.0000      1.7734     -2.2527      0.0000 
  -6   2   6      1.1749      1.6042     -2.2937      0.0000 
  -5   2   6     13.8460      0.9913     12.7122      0.0000 
  -4   2   6     14.2076      0.8272     14.3269      0.0000 
  -3   2   6     12.9779      0.8214    -12.7256      0.0000 
  -2   2   6     21.2127      0.4586    -20.9996      0.0000 
  -1   2   6      3.5675      0.9848      3.3668      0.0000 
   0   2   6      2.2684      0.7348      1.1301      0.0000 
   1   2   6      8.5108      0.4074     -8.3744      0.0000 
   2   2   6     19.1918      0.2309     20.1162      0.0000 
   3   2   6     29.9819      0.3324     29.3252      0.0000 
   4   2   6     13.2085      0.8091    -13.4597      0.0000 
   5   2   6     26.8581      0.7183    -25.5515      0.0000 
   6   2   6      5.0695      3.0711      0.8196      0.0000 
   7   2   6      7.6378      3.7217      5.8713      0.0000 
   8   2   6      3.7064      3.9140      1.1982      0.0000 
   9   2   6      0.0000      7.3401      3.8796      0.0000 
  -6   3   6      3.0567      4.6905      1.1361      0.0000 
  -5   3   6     12.0189      1.8349    -11.6529      0.0000 
  -4   3   6      7.2263      2.3903     -7.6555      0.0000 
  -3   3   6      2.4321      2.2738      0.4076      0.0000 
  -2   3   6      1.4250      2.1571      1.2930      0.0000 
  -1   3   6     18.2781      0.8142     19.2892      0.0000 
   0   3   6     23.2295      0.5821     23.0591      0.0000 
   1   3   6     21.9607      0.4619    -22.4837      0.0000 
   2   3   6     30.2247      0.2293    -30.1271      0.0000 
   3   3   6      8.8010      0.6030      8.7364      0.0000 
   4   3   6     11.5776      0.6910     10.4125      0.0000 
   5   3   6     10.1467      1.0240     -9.9156      0.0000 
   6   3   6      7.5354      1.7522      6.7490      0.0000 
   7   3   6     17.4565      1.5218     16.1465      0.0000 
   8   3   6      7.6594      2.4203     -6.1733      0.0000 
   9   3   6     15.1522      2.0699    -12.6558      0.0000 
  -5   4   6      2.4846      4.7774      1.0614      0.0000 
  -4   4   6      5.1016      3.5729      6.7577      0.0000 
  -3   4   6      9.7558      1.5542     10.2527      0.0000 
  -2   4   6      6.1704      1.4607     -7.2438      0.0000 
  -1   4   6     12.4036      0.3894    -12.7620      0.0000 
   0   4   6      4.3921      2.4321      1.9371      0.0000 
   1   4   6      9.5111      0.9910     -9.4884      0.0000 
   2   4   6      7.8699      0.4925     -8.1640      0.0000 
   3   4   6     30.4761      0.2704     29.6432      0.0000 
   4   4   6     21.1486      0.3869     21.5234      0.0000 
   5   4   6     21.8923      0.4472    -21.9782      0.0000 
   6   4   6     20.3277      0.5755    -19.9586      0.0000 
   7   4   6      7.0285      2.3878      6.9813      0.0000 
   8   4   6      7.3007      2.9040      6.0088      0.0000 
   9   4   6      4.0435      4.2137     -2.6755      0.0000 
  -4   5   6     15.7521      2.0229    -15.7994      0.0000 
  -3   5   6     10.7617      2.7714    -11.0137      0.0000 
  -2   5   6      7.9393      1.6374      8.8252      0.0000 
  -1   5   6      5.5365      1.8275      6.5288      0.0000 
   0   5   6      4.4169      0.5646      4.6770      0.0000 
   1   5   6     11.3998      0.9277     12.1694      0.0000 
   2   5   6      4.3089      1.0066     -3.2128      0.0000 
   3   5   6     20.4984      0.3264    -20.7856      0.0000 
   4   5   6      6.4390      0.9869     -6.9416      0.0000 
   5   5   6      6.1303      1.2623      6.6104      0.0000 
   6   5   6      4.3594      2.3475      3.8797      0.0000 
   7   5   6      5.3772      2.3224      5.5298      0.0000 
   8   5   6      5.9305      3.6371      5.2337      0.0000 
   9   5   6      2.4687      4.4524     -3.7549      0.0000 
  -4   6   6      4.8407      5.4187     -6.3398      0.0000 
  -3   6   6      7.4348      4.8020      8.5217      0.0000 
  -2   6   6     25.6784      1.2836     25.8649      0.0000 
  -1   6   6     10.1175      2.3658    -10.1306      0.0000 
   0   6   6     41.3526      0.6711    -40.7996      0.0000 
   1   6   6      5.0414      2.3387      6.5584      0.0000 
   2   6   6     29.5448      0.9055     31.1185      0.0000 
   3   6   6     14.5944      0.3565    -14.9426      0.0000 
   4   6   6     13.1971      0.5114    -13.4628      0.0000 
   5   6   6     31.0994      0.7316     30.8047      0.0000 
   6   6   6      8.8516      1.1910      8.2383      0.0000 
   7   6   6     30.9377      1.1723    -29.4578      0.0000 
   8   6   6      9.1533      1.8234     -8.6383      0.0000 
   9   6   6     17.1080      1.7640     15.0519      0.0000 
  -3   7   6      0.0000      5.8105     -0.2888      0.0000 
  -2   7   6     15.0364      2.4382    -14.1142      0.0000 
  -1   7   6      4.3482      4.4845     -5.6925      0.0000 
   0   7   6     11.5314      1.5269     10.4711      0.0000 
   1   7   6     12.5577      1.0458     13.1033      0.0000 
   2   7   6      7.2784      1.9522      7.5262      0.0000 
   3   7   6      5.9743      2.7084     -5.6067      0.0000 
   4   7   6     18.9126      0.4086    -18.6303      0.0000 
   5   7   6      5.4406      1.7659     -6.2058      0.0000 
   6   7   6     13.3214      0.9446     13.0536      0.0000 
   7   7   6      6.9980      1.8628      5.3819      0.0000 
   8   7   6      3.9583      3.6417     -5.5307      0.0000 
   9   7   6      5.4941      5.1526      1.9070      0.0000 
  -2   8   6      8.4311      5.0089      9.2291      0.0000 
  -1   8   6     14.2361      2.4044    -13.8625      0.0000 
   0   8   6      2.9443      3.5321     -1.8137      0.0000 
   1   8   6     12.6488      2.1321     12.1028      0.0000 
   2   8   6     10.6797      1.6379    -12.7665      0.0000 
   3   8   6     17.5366      1.0071    -17.5834      0.0000 
   4   8   6     17.0679      0.9812     16.2359      0.0000 
   5   8   6     17.3012      1.1697     18.2866      0.0000 
   6   8   6      5.1717      3.8997     -6.3599      0.0000 
   7   8   6      6.6971      3.1357     -7.1088      0.0000 
  -1   9   6      4.5633      5.9395     -8.3829      0.0000 
   0   9   6      3.2532      5.7127     -6.1671      0.0000 
   1   9   6     11.1534      3.6676     12.5564      0.0000 
   2   9   6     13.1991      1.4638     13.7376      0.0000 
   3   9   6      5.1665      3.4093     -7.2535      0.0000 
   4   9   6      8.2046      2.4531     -8.1065      0.0000 
   5   9   6      0.0000      3.6451      4.2250      0.0000 
   6   9   6      2.8325      4.4491     -3.9289      0.0000 
   7   9   6      8.0746      3.5432     -8.7631      0.0000 
   1  10   6     15.5145      2.7560    -14.6922      0.0000 
   2  10   6     10.6493      2.3978     -8.8482      0.0000 
   3  10   6      1.5985      2.0181      5.9461      0.0000 
   4  10   6      0.0000      1.9583     -1.8639      0.0000 
   5  10   6      2.5994      3.2110     -1.0554      0.0000 
   6  10   6      7.9737      4.2296     10.0887      0.0000 
  -5  -8   7      5.2386      5.7497     -4.6107      0.0000 
  -4  -8   7      6.0317      3.6112     -5.7137      0.0000 
  -3  -8   7      3.1169      4.0970      1.9853      0.0000 
  -2  -8   7      4.4649      3.3445      5.8604      0.0000 
  -1  -8   7      5.3595      3.5809      4.3835      0.0000 
   0  -8   7      3.9612      3.9909      2.4644      0.0000 
   1  -8   7      7.6094      4.0495     -3.5241      0.0000 
   2  -8   7      8.1727      6.1693     -8.1127      0.0000 
  -5  -7   7     15.5877      1.1179     14.3714      0.0000 
  -4  -7   7      0.0000      3.7461      1.1733      0.0000 
  -3  -7   7      6.3434      2.6059     -6.0112      0.0000 
  -2  -7   7      0.0000      2.1919      1.6539      0.0000 
  -1  -7   7      5.8232      2.3298     -4.0344      0.0000 
   0  -7   7     12.4319      1.1208    -10.6090      0.0000 
   1  -7   7      3.2441      3.6481      4.2298      0.0000 
   2  -7   7     12.5788      2.3573     11.2514      0.0000 
   3  -7   7      3.7135      4.4357     -0.0637      0.0000 
   4  -7   7      6.6266      6.1318     -3.0153      0.0000 
  -6  -6   7      3.5485      3.6889     -4.2471      0.0000 
  -5  -6   7      6.2616      2.6626      7.4141      0.0000 
  -4  -6   7      2.2812      3.2358     -3.4950      0.0000 
  -3  -6   7     21.1679      0.8560    -20.0721      0.0000 
  -2  -6   7      3.8409      3.0418      2.0289      0.0000 
  -1  -6   7     24.1708      0.5435     23.8693      0.0000 
   0  -6   7      6.0175      2.0260      4.3950      0.0000 
   1  -6   7     13.4257      1.1423    -11.8317      0.0000 
   2  -6   7      2.3555      3.9784     -0.5794      0.0000 
   3  -6   7      0.8213      3.2789     -0.0350      0.0000 
   4  -6   7      5.7019      4.1493     -7.1950      0.0000 
  -6  -5   7      0.0000      3.3030      1.3582      0.0000 
  -5  -5   7     13.0154      0.9864    -13.2737      0.0000 
  -4  -5   7      1.6545      3.1287      2.4047      0.0000 
  -3  -5   7     29.1530      0.5808     29.7865      0.0000 
  -2  -5   7      4.1528      2.0727      6.1429      0.0000 
  -1  -5   7     30.8531      0.5394    -31.2196      0.0000 
   0  -5   7     10.2546      0.9507    -11.4343      0.0000 
   1  -5   7     15.2119      0.7329     15.0904      0.0000 
   2  -5   7      1.6367      2.9129      1.9051      0.0000 
   3  -5   7      0.4310      3.2325     -3.9757      0.0000 
   4  -5   7      7.8013      2.5777      7.4008      0.0000 
   5  -5   7      4.9179      5.4880      4.2142      0.0000 
  -7  -4   7     11.6604      1.6664     11.6113      0.0000 
  -6  -4   7     12.1889      1.3031     11.7566      0.0000 
  -5  -4   7      8.7459      1.1858     -9.7244      0.0000 
  -4  -4   7     15.6747      0.5712    -15.5523      0.0000 
  -3  -4   7      7.7953      1.2294      8.5562      0.0000 
  -2  -4   7      5.9984      1.5363      5.6033      0.0000 
  -1  -4   7     21.5905      0.5088    -21.2805      0.0000 
   0  -4   7      0.0000      2.3677      1.5358      0.0000 
   1  -4   7     33.4882      0.4156     33.0137      0.0000 
   2  -4   7      2.8755      2.8575      3.6224      0.0000 
   3  -4   7     26.0557      0.7148    -24.9455      0.0000 
   4  -4   7      6.0790      2.7458     -7.8964      0.0000 
   5  -4   7      8.2656      2.3435      7.7175      0.0000 
   6  -4   7      5.3388      4.9068      3.0823      0.0000 
  -7  -3   7      3.5550      3.2749     -5.3572      0.0000 
  -6  -3   7      6.0004      2.1372     -5.3246      0.0000 
  -5  -3   7      4.0525      2.3389     -1.4194      0.0000 
  -4  -3   7      4.0176      2.0448     -5.3483      0.0000 
  -3  -3   7      5.2724      1.6863      4.7927      0.0000 
  -2  -3   7     28.0513      0.5368     27.8149      0.0000 
  -1  -3   7      4.2271      0.8012      4.7319      0.0000 
   0  -3   7     34.9280      0.4360    -34.4262      0.0000 
   1  -3   7     13.8723      0.6134    -13.4640      0.0000 
   2  -3   7     14.6069      1.1375     15.5214      0.0000 
   3  -3   7      3.0011      2.2039      4.2326      0.0000 
   4  -3   7      0.0000      3.0238     -2.5205      0.0000 
   5  -3   7      8.2249      2.0104      9.1530      0.0000 
   6  -3   7      4.0737      4.4841      2.7090      0.0000 
  -7  -2   7      3.2776      3.2405      1.5954      0.0000 
  -6  -2   7      1.9702      2.2816     -2.1124      0.0000 
  -5  -2   7     13.2021      0.7723     13.4760      0.0000 
  -4  -2   7     11.9183      0.7618     11.7704      0.0000 
  -3  -2   7     22.3042      0.4711    -22.5980      0.0000 
  -2  -2   7     21.8327      0.7926    -22.0246      0.0000 
  -1  -2   7     14.2141      0.4742     14.6223      0.0000 
   0  -2   7      5.5996      0.4900      6.1727      0.0000 
   1  -2   7      5.6722      1.2047     -4.6713      0.0000 
   2  -2   7     17.4253      0.5769     18.6444      0.0000 
   3  -2   7      9.3743      1.6932     10.3103      0.0000 
   4  -2   7     19.1013      0.7984    -18.4654      0.0000 
   5  -2   7     10.5374      1.2983    -10.4536      0.0000 
   6  -2   7      4.9328      4.6305      4.8687      0.0000 
   7  -2   7      5.0093      4.4259      0.3246      0.0000 
  -7  -1   7      0.0000      3.1766      3.7788      0.0000 
  -6  -1   7     18.1015      0.8649    -17.6617      0.0000 
  -5  -1   7      5.8514      2.1526     -6.2153      0.0000 
  -4  -1   7     15.7665      0.6853     15.0710      0.0000 
  -3  -1   7     11.3350      0.7343    -11.5399      0.0000 
  -2  -1   7     18.3346      0.5507    -16.9141      0.0000 
  -1  -1   7     49.7016      0.4191     48.5492      0.0000 
   0  -1   7     37.9893      0.2539     36.1672      0.0000 
   1  -1   7     60.8902      0.5239    -59.4575      0.0000 
   2  -1   7     37.6239      0.2371    -38.0125      0.0000 
   3  -1   7     31.8110      0.7813     32.4351      0.0000 
   4  -1   7     16.9217      0.9454     17.2086      0.0000 
   5  -1   7     15.1181      1.2986    -14.3143      0.0000 
   6  -1   7      4.4179      3.7659      1.1814      0.0000 
   7  -1   7      9.8620      2.5870     10.8436      0.0000 
   8  -1   7      0.0000     10.9637     -4.6993      0.0000 
  -7   0   7      9.9314      2.3080     -9.0833      0.0000 
  -6   0   7     13.5227      1.2511     12.2135      0.0000 
  -5   0   7      9.8259      1.3067     10.1935      0.0000 
  -4   0   7      0.0000      2.6535      0.2245      0.0000 
  -3   0   7      5.2240      1.5385      4.3627      0.0000 
  -2   0   7      7.8832      0.7810     -8.0078      0.0000 
  -1   0   7     21.1034      0.4856    -21.2591      0.0000 
   0   0   7      3.2274      1.6557      2.8355      0.0000 
   1   0   7      9.7909      0.3846     10.6297      0.0000 
   2   0   7      3.3950      1.1990     -3.6498      0.0000 
   3   0   7     12.8517      0.5671     13.2025      0.0000 
   4   0   7     17.2735      1.2559     16.1683      0.0000 
   5   0   7     16.3357      1.1814    -17.2840      0.0000 
   6   0   7     20.9105      1.0593    -20.3728      0.0000 
   7   0   7      3.0230      4.1976      7.7545      0.0000 
   8   0   7     11.7077      2.7903     10.7014      0.0000 
  -7   1   7      0.0000      2.5144      1.3521      0.0000 
  -6   1   7      3.2868      3.8002      2.8154      0.0000 
  -5   1   7      0.0000      2.3197     -1.6440      0.0000 
  -4   1   7     17.1536      0.7107    -17.0836      0.0000 
  -3   1   7      4.2813      2.2120     -5.0711      0.0000 
  -2   1   7     15.2182      0.4442     15.6501      0.0000 
  -1   1   7      2.9875      1.1865      3.5245      0.0000 
   0   1   7      9.3065      0.3930      8.8356      0.0000 
   1   1   7     17.4212      0.2324     17.2859      0.0000 
   2   1   7     16.5623      0.4311    -16.2553      0.0000 
   3   1   7     34.9590      0.3350    -35.4072      0.0000 
   4   1   7      1.3357      2.7127     -0.9562      0.0000 
   5   1   7     23.0765      0.8173     23.2976      0.0000 
   6   1   7      5.3950      3.1888      6.7680      0.0000 
   7   1   7      6.3961      3.2613     -4.1057      0.0000 
   8   1   7      0.0000      4.7871     -0.6000      0.0000 
   9   1   7      5.9043      6.3595     -1.4442      0.0000 
  -7   2   7      2.4041      3.7924     -7.4883      0.0000 
  -6   2   7     15.7277      1.7558    -15.7843      0.0000 
  -5   2   7      7.3713      2.0188      7.9441      0.0000 
  -4   2   7     24.4171      0.5885     24.4306      0.0000 
  -3   2   7      0.0000      1.7573     -0.8304      0.0000 
  -2   2   7     13.8748      0.6370    -14.6570      0.0000 
  -1   2   7      1.0355      1.5476      2.8741      0.0000 
   0   2   7      6.4459      0.4112     -7.3447      0.0000 
   1   2   7     22.4544      0.2599    -22.9671      0.0000 
   2   2   7      8.9173      0.4352      9.6397      0.0000 
   3   2   7     23.9058      0.3906     24.5881      0.0000 
   4   2   7      0.0000      1.7758      1.1434      0.0000 
   5   2   7      3.7565      2.9214     -0.6476      0.0000 
   6   2   7      0.0000      3.4671     -1.0124      0.0000 
   7   2   7     12.5028      1.6727    -11.7740      0.0000 
   8   2   7      5.4374      3.9179     -5.8905      0.0000 
   9   2   7      7.0214      6.0023      8.6996      0.0000 
  -5   3   7      2.0874      4.2470      1.2894      0.0000 
  -4   3   7     11.7443      1.2577     11.1039      0.0000 
  -3   3   7     14.6553      0.7160    -14.4342      0.0000 
  -2   3   7     37.4236      0.5629    -36.5375      0.0000 
  -1   3   7     18.4946      0.3234     18.6348      0.0000 
   0   3   7     51.0608      0.4670     50.4297      0.0000 
   1   3   7      7.6389      1.3243     -7.4929      0.0000 
   2   3   7     29.9226      0.1698    -28.8030      0.0000 
   3   3   7     10.1215      0.5630      9.4160      0.0000 
   4   3   7      0.0000      2.2416      0.7517      0.0000 
   5   3   7     20.4491      0.6717    -20.1777      0.0000 
   6   3   7      5.4947      2.2478      6.5202      0.0000 
   7   3   7     16.7856      1.6859     16.9440      0.0000 
   8   3   7      3.7889      3.6944     -2.5395      0.0000 
   9   3   7      5.9927      4.8046     -4.6994      0.0000 
  -5   4   7      6.9782      5.0675     -5.9458      0.0000 
  -4   4   7      0.0000      3.9024      1.7036      0.0000 
  -3   4   7     18.3006      1.5169     16.2652      0.0000 
  -2   4   7      6.1462      1.8691      7.0972      0.0000 
  -1   4   7     13.3533      0.6626    -13.2657      0.0000 
   0   4   7      3.9364      3.0009     -3.2317      0.0000 
   1   4   7      3.2023      2.3444      5.4482      0.0000 
   2   4   7     17.6240      0.1957    -18.2179      0.0000 
   3   4   7     12.0544      0.4168    -12.3686      0.0000 
   4   4   7     28.4873      0.3733     27.9795      0.0000 
   5   4   7     22.4521      0.5889     22.7726      0.0000 
   6   4   7     16.5181      0.6404    -16.4336      0.0000 
   7   4   7     20.3183      1.0753    -17.9940      0.0000 
   8   4   7      5.9788      4.0154      4.1983      0.0000 
   9   4   7     10.1170      3.1647      5.8518      0.0000 
  -4   5   7      2.7591      4.8781     -3.2334      0.0000 
  -3   5   7     14.8387      2.1997    -14.1336      0.0000 
  -2   5   7      4.4352      4.3036     -3.6369      0.0000 
  -1   5   7      0.0000      3.2898      0.6304      0.0000 
   0   5   7      4.1494      3.5583     -2.8011      0.0000 
   1   5   7     13.7867      0.8505     14.1779      0.0000 
   2   5   7     18.0194      0.6748     18.3545      0.0000 
   3   5   7     11.3987      0.4921    -11.5743      0.0000 
   4   5   7     13.8979      0.5074    -14.3193      0.0000 
   5   5   7      1.4254      1.4773      1.8609      0.0000 
   6   5   7      4.3573      1.4146     -4.3153      0.0000 
   7   5   7      3.1253      2.9093     -4.4217      0.0000 
   8   5   7     13.9368      1.0611     12.9999      0.0000 
   9   5   7      9.6940      3.7121      9.4340      0.0000 
  -3   6   7      0.0000      3.8119     -1.0738      0.0000 
  -2   6   7      9.8880      3.0722     10.8000      0.0000 
  -1   6   7     15.1042      1.6610     15.0658      0.0000 
   0   6   7      0.0000      4.6406     -1.2146      0.0000 
   1   6   7     20.8510      0.7031    -21.2486      0.0000 
   2   6   7     11.0943      0.9955    -11.4491      0.0000 
   3   6   7     10.4843      0.5182     10.6927      0.0000 
   4   6   7      7.8340      0.8551      7.1514      0.0000 
   5   6   7      3.4977      2.2724     -4.2570      0.0000 
   6   6   7      5.3791      1.7477      6.1954      0.0000 
   7   6   7      7.3228      1.7222      8.6140      0.0000 
   8   6   7      8.1531      2.2253     -8.3992      0.0000 
   9   6   7     11.2917      2.6630    -10.3148      0.0000 
  -3   7   7      5.7543      5.8384      6.6274      0.0000 
  -2   7   7      4.4363      5.2276     -0.6056      0.0000 
  -1   7   7     15.7326      1.8333    -16.6538      0.0000 
   0   7   7      2.8579      3.2515     -5.0329      0.0000 
   1   7   7     12.9701      0.9925     12.7056      0.0000 
   2   7   7      2.7266      2.2836      6.2915      0.0000 
   3   7   7      3.8988      3.1450      4.2367      0.0000 
   4   7   7      2.6337      2.2791      4.2849      0.0000 
   5   7   7      9.9759      1.6501    -10.6264      0.0000 
   6   7   7     11.2295      1.6428    -12.7933      0.0000 
   7   7   7      6.5999      3.3407      4.2758      0.0000 
   8   7   7      5.2882      4.8447      8.4036      0.0000 
  -2   8   7      0.0000      5.3588     -1.5692      0.0000 
  -1   8   7      3.6431      5.1139      4.9162      0.0000 
   0   8   7     17.3725      3.1823     15.5497      0.0000 
   1   8   7      4.3059      3.5526     -1.4648      0.0000 
   2   8   7     23.1754      1.3759    -22.4757      0.0000 
   3   8   7      2.0849      3.2676     -2.9065      0.0000 
   4   8   7     15.4789      1.0956     14.9309      0.0000 
   5   8   7      0.0000      3.2698     -4.2215      0.0000 
   6   8   7      5.3084      4.0289     -7.3698      0.0000 
   7   8   7     15.2822      1.4835     14.9674      0.0000 
   0   9   7     16.3959      2.7139    -15.3019      0.0000 
   1   9   7      7.1178      5.0550      0.4754      0.0000 
   2   9   7     10.3680      2.3073     11.4808      0.0000 
   3   9   7      0.0000      3.2291      1.8614      0.0000 
   4   9   7      5.0140      4.0312      2.1544      0.0000 
   5   9   7      5.7063      3.8357      4.4665      0.0000 
   6   9   7      9.7292      2.8122     -9.1592      0.0000 
   2  10   7     17.4442      1.8448     14.9509      0.0000 
   3  10   7      1.7371      2.3759     -5.3756      0.0000 
   4  10   7     25.2831      0.9259    -22.7425      0.0000 
   5  10   7      7.5424      3.8570      3.8910      0.0000 
  -5  -8   8      6.1154      6.2213     -2.3811      0.0000 
  -4  -8   8     13.4838      3.3197    -14.6557      0.0000 
  -3  -8   8      3.3983      4.4135      0.3338      0.0000 
  -2  -8   8      9.9079      2.2843      9.0098      0.0000 
  -1  -8   8      7.5034      2.8578     -3.6890      0.0000 
   0  -8   8      6.8018      3.6391     -0.3747      0.0000 
   2  -8   8      2.7569      6.4485     -0.8514      0.0000 
  -5  -7   8      0.0000      5.2117      4.5169      0.0000 
  -4  -7   8      0.0000      1.1109      3.6001      0.0000 
  -3  -7   8      3.5812      2.9450      3.1989      0.0000 
  -2  -7   8      4.0729      3.2643      8.8878      0.0000 
  -1  -7   8      5.0798      3.3079     -4.4437      0.0000 
   0  -7   8     16.5347      0.8602    -15.3536      0.0000 
   1  -7   8      4.4972      4.3119      1.6752      0.0000 
   2  -7   8      7.9703      3.9475      8.6149      0.0000 
   3  -7   8      0.0000      4.4088     -4.1762      0.0000 
  -5  -6   8      0.0000      3.0954      1.3643      0.0000 
  -4  -6   8      0.0000      2.6193     -1.7473      0.0000 
  -3  -6   8      6.9735      2.0622     -7.7507      0.0000 
  -2  -6   8      9.7937      1.4246     -8.4273      0.0000 
  -1  -6   8      0.3545      2.6080      3.5337      0.0000 
   0  -6   8      8.0854      1.5047      7.7925      0.0000 
   1  -6   8      6.0349      3.7251      3.5419      0.0000 
   2  -6   8      0.0000      3.1552      2.7909      0.0000 
   3  -6   8      3.1872      3.1943     -1.6220      0.0000 
   4  -6   8      7.3600      4.6828     -7.1161      0.0000 
  -6  -5   8      4.6117      3.6657      5.4996      0.0000 
  -5  -5   8     15.9437      0.9065    -15.6222      0.0000 
  -4  -5   8      7.2706      2.0156     -8.4662      0.0000 
  -3  -5   8     14.9426      1.0708     15.1454      0.0000 
  -2  -5   8     11.3125      0.8502     11.7135      0.0000 
  -1  -5   8      0.0000      2.3946      1.9939      0.0000 
   0  -5   8      0.0000      2.7478     -1.9819      0.0000 
   1  -5   8     17.4784      0.6751    -16.6642      0.0000 
   2  -5   8     10.1980      1.5623    -10.4905      0.0000 
   3  -5   8     15.4072      1.1693     15.3442      0.0000 
   4  -5   8      9.4519      2.1470      9.2669      0.0000 
  -6  -4   8     23.8702      0.7069     22.8617      0.0000 
  -5  -4   8      5.5094      2.1263      6.0410      0.0000 
  -4  -4   8     14.7608      0.6762    -15.7395      0.0000 
  -3  -4   8      0.0000      2.1174      2.1011      0.0000 
  -2  -4   8      2.7765      2.2643      4.3219      0.0000 
  -1  -4   8     18.1476      0.5975    -18.0562      0.0000 
   0  -4   8      3.4628      2.7537     -3.7493      0.0000 
   1  -4   8     18.6757      0.6209     18.8831      0.0000 
   2  -4   8      4.4013      3.0652      5.6886      0.0000 
   3  -4   8      2.5668      2.5248     -5.1481      0.0000 
   4  -4   8      2.9257      3.8600      2.5832      0.0000 
   5  -4   8      3.8675      3.8866     -3.9195      0.0000 
  -7  -3   8      5.4994      2.6430     -5.4456      0.0000 
  -6  -3   8      0.0000      2.7016     -2.0804      0.0000 
  -5  -3   8      5.1460      2.3352      6.3204      0.0000 
  -4  -3   8     12.9287      0.7115    -12.1966      0.0000 
  -3  -3   8     17.0255      0.7899    -17.7770      0.0000 
  -2  -3   8     17.9797      0.7179     17.8928      0.0000 
  -1  -3   8     26.1970      0.5034     27.3583      0.0000 
   0  -3   8      3.3975      2.6213     -4.6786      0.0000 
   1  -3   8     15.1712      0.6612    -15.0467      0.0000 
   2  -3   8      5.3483      2.0857     -5.4567      0.0000 
   3  -3   8      6.9801      1.7314     -6.0775      0.0000 
   4  -3   8      0.0000      2.9303      2.7580      0.0000 
   5  -3   8     10.2649      1.6436     10.2399      0.0000 
   6  -3   8      2.2859      4.4895      0.4835      0.0000 
  -7  -2   8     10.1480      1.8544    -10.3941      0.0000 
  -6  -2   8      9.1659      1.6215     -8.5690      0.0000 
  -5  -2   8     19.6222      0.6143     19.2090      0.0000 
  -4  -2   8     17.3361      0.5942     17.6061      0.0000 
  -3  -2   8     16.7302      0.5956    -17.4808      0.0000 
  -2  -2   8      6.2992      1.7219     -6.6779      0.0000 
  -1  -2   8     11.9194      0.5467     12.0428      0.0000 
   0  -2   8     17.9478      0.2662    -18.5518      0.0000 
   1  -2   8     15.5665      0.5884    -15.4334      0.0000 
   2  -2   8     20.5068      0.7724     22.8559      0.0000 
   3  -2   8     18.2753      0.4887     19.5214      0.0000 
   4  -2   8     10.3803      1.5262     -9.1044      0.0000 
   5  -2   8      7.4974      2.0064     -8.6475      0.0000 
   6  -2   8      0.0000      3.9525     -0.0061      0.0000 
   7  -2   8      6.6987      4.7487     -2.9394      0.0000 
  -7  -1   8     10.3314      2.3628     10.5883      0.0000 
  -6  -1   8      2.5486      3.5333     -0.5554      0.0000 
  -5  -1   8      9.5420      1.1926     -9.2923      0.0000 
  -4  -1   8      3.6072      2.2062     -4.1315      0.0000 
  -3  -1   8      1.5278      2.5490     -1.8393      0.0000 
  -2  -1   8      5.9892      1.6727     -6.5817      0.0000 
  -1  -1   8      5.2311      1.6369      5.4620      0.0000 
   0  -1   8     20.9118      0.3559     21.4204      0.0000 
   1  -1   8     10.0006      0.4882     10.1534      0.0000 
   2  -1   8     13.3637      0.4693    -13.9286      0.0000 
   3  -1   8     17.4889      0.5448    -18.0276      0.0000 
   4  -1   8      4.7867      3.3850     -4.3790      0.0000 
   5  -1   8      6.8595      2.7793      7.2219      0.0000 
   6  -1   8      8.1706      2.5959      8.6445      0.0000 
   7  -1   8      4.1445      4.3422      1.6127      0.0000 
  -7   0   8      0.0000      2.3430      1.5151      0.0000 
  -6   0   8      2.6104      3.4261     -5.0209      0.0000 
  -5   0   8     12.2906      1.1518    -11.7149      0.0000 
  -4   0   8      6.8477      1.4454      7.6500      0.0000 
  -3   0   8     28.6545      0.4056     28.6390      0.0000 
  -2   0   8      3.9486      1.6700      3.4158      0.0000 
  -1   0   8     27.3859      0.4891    -27.7700      0.0000 
   0   0   8     13.5764      0.5520    -13.6654      0.0000 
   1   0   8      3.9434      0.9367      5.5394      0.0000 
   2   0   8      0.0000      1.6438      0.6146      0.0000 
   3   0   8      4.0915      1.6652      5.1734      0.0000 
   4   0   8     12.4148      0.8043     12.7993      0.0000 
   5   0   8      0.0000      3.5112     -0.0458      0.0000 
   6   0   8      8.0451      2.4320     -7.5389      0.0000 
   7   0   8      3.8027      4.1507     -2.1097      0.0000 
   8   0   8      2.1982      4.0401     -2.3150      0.0000 
  -7   1   8      0.0000      6.2340      0.5559      0.0000 
  -6   1   8     10.2587      1.9575      9.8130      0.0000 
  -5   1   8      7.4212      2.0211      7.5001      0.0000 
  -4   1   8     13.6782      0.8800    -12.6928      0.0000 
  -3   1   8     14.1710      0.6170    -13.6507      0.0000 
  -2   1   8      5.1428      1.2001      5.7843      0.0000 
  -1   1   8      0.0000      1.3369      1.4462      0.0000 
   0   1   8     12.2736      0.5423    -12.2163      0.0000 
   1   1   8     17.3011      0.3471     17.6167      0.0000 
   2   1   8     32.3037      0.4984     31.9936      0.0000 
   3   1   8     15.3986      0.5309    -15.6326      0.0000 
   4   1   8     33.9904      0.5928    -33.6646      0.0000 
   5   1   8      0.4032      0.8115      1.9142      0.0000 
   6   1   8     18.8221      1.1101     18.4407      0.0000 
   7   1   8      0.0000      3.3806      0.6295      0.0000 
   8   1   8      6.4369      4.3212     -4.1690      0.0000 
  -6   2   8     17.6209      1.7375    -16.6988      0.0000 
  -5   2   8      7.0087      3.4899     -5.5585      0.0000 
  -4   2   8     14.5451      0.8040     13.6350      0.0000 
  -3   2   8      4.0613      2.7195      3.2095      0.0000 
  -2   2   8      2.1472      1.5508     -2.1246      0.0000 
  -1   2   8     15.3095      0.4141     15.5299      0.0000 
   0   2   8      0.9622      1.2161      1.4819      0.0000 
   1   2   8     32.4790      0.2265    -32.6955      0.0000 
   2   2   8      6.0724      0.8251     -6.3632      0.0000 
   3   2   8     19.3985      0.4683     19.5555      0.0000 
   4   2   8      2.1742      2.5520      0.3375      0.0000 
   5   2   8      0.9721      2.0925      2.0378      0.0000 
   6   2   8     13.7695      1.2449     13.0249      0.0000 
   7   2   8      5.2366      3.8249     -5.9298      0.0000 
   8   2   8     16.5403      1.5684    -16.6130      0.0000 
   9   2   8      7.4375      6.0110      1.9018      0.0000 
  -5   3   8      3.5529      5.4889      2.4215      0.0000 
  -4   3   8      7.6223      2.5023      8.0854      0.0000 
  -3   3   8      0.0000      2.9840     -1.0974      0.0000 
  -2   3   8     15.9891      0.4947    -17.0589      0.0000 
  -1   3   8      9.2512      0.4712    -10.0778      0.0000 
   0   3   8      5.8418      0.7758      6.3658      0.0000 
   1   3   8     11.8890      0.8927     13.2319      0.0000 
   2   3   8     14.5928      0.2508     13.8328      0.0000 
   3   3   8      3.3734      1.4630      4.4395      0.0000 
   4   3   8     15.1839      0.6540    -14.7095      0.0000 
   5   3   8     14.2025      0.7125    -14.6027      0.0000 
   6   3   8      6.2142      1.7751      2.6879      0.0000 
   7   3   8      8.2292      2.1612      6.8163      0.0000 
   8   3   8      3.4019      4.0418     -0.3753      0.0000 
   9   3   8      0.0000      5.2815      1.9828      0.0000 
  -4   4   8     11.6766      3.1165    -11.5645      0.0000 
  -3   4   8      9.7189      2.4319      9.5129      0.0000 
  -2   4   8     16.0847      1.7470     15.5333      0.0000 
  -1   4   8      3.9209      1.7906     -3.7628      0.0000 
   0   4   8      4.3913      3.3607     -0.2811      0.0000 
   1   4   8     10.5280      1.1209     10.4228      0.0000 
   2   4   8     16.1294      0.6647    -16.6772      0.0000 
   3   4   8     24.6320      0.3694    -24.0680      0.0000 
   4   4   8     11.6826      0.6789     12.6346      0.0000 
   5   4   8     20.5384      0.5141     19.8612      0.0000 
   6   4   8      1.8088      1.5220     -2.6351      0.0000 
   7   4   8      4.6358      2.8028     -2.9043      0.0000 
   8   4   8      1.5897      3.5808      1.5449      0.0000 
   9   4   8      9.2269      3.7955     -6.3240      0.0000 
  -4   5   8      1.5832      5.0621      2.5427      0.0000 
  -3   5   8      0.0000      3.9512      3.5286      0.0000 
  -2   5   8      5.4610      4.5589      4.0266      0.0000 
  -1   5   8     14.5679      1.7750    -15.0775      0.0000 
   0   5   8     21.3818      0.9203    -19.6076      0.0000 
   1   5   8     14.4737      0.8883     13.7338      0.0000 
   2   5   8     21.3272      0.6744     20.5805      0.0000 
   3   5   8      4.0185      1.5020     -4.0698      0.0000 
   4   5   8      5.5990      1.4461     -4.3054      0.0000 
   5   5   8      3.3726      2.3642      4.6915      0.0000 
   6   5   8      6.7212      1.4705     -8.1240      0.0000 
   7   5   8     11.3477      1.1479    -10.6457      0.0000 
   8   5   8      7.9314      2.5144      6.9663      0.0000 
   9   5   8      7.7482      4.7317      7.7386      0.0000 
  -3   6   8      5.5267      5.4316     -1.6322      0.0000 
  -2   6   8      0.0000      2.6357     -2.9410      0.0000 
  -1   6   8      8.4711      2.8803      7.8649      0.0000 
   0   6   8      6.8977      3.4886      7.8227      0.0000 
   1   6   8      1.1363      2.7253     -0.3947      0.0000 
   2   6   8      0.0000      2.7381      1.8014      0.0000 
   3   6   8      8.0359      1.4414     -9.0682      0.0000 
   4   6   8     21.3885      0.8155    -20.9194      0.0000 
   5   6   8      5.3885      2.1205      5.7067      0.0000 
   6   6   8     28.1228      0.9730     26.7262      0.0000 
   7   6   8      4.5942      3.7038     -0.2556      0.0000 
   8   6   8     15.3703      2.1131    -15.0794      0.0000 
   9   6   8      9.4787      5.5531      2.5664      0.0000 
  -2   7   8     19.4498      2.1218    -20.8431      0.0000 
  -1   7   8     16.8171      1.8132    -16.8352      0.0000 
   0   7   8     22.4462      0.9715     22.3512      0.0000 
   1   7   8      6.1055      2.6001     -1.7965      0.0000 
   2   7   8     28.1398      0.6162    -28.6677      0.0000 
   3   7   8     16.2905      1.0893     15.9761      0.0000 
   4   7   8     31.6382      0.5213     31.3507      0.0000 
   5   7   8     11.3745      1.4351    -12.1112      0.0000 
   6   7   8     16.8138      1.1251    -17.9831      0.0000 
   7   7   8      3.0338      3.9702      4.8920      0.0000 
  -2   8   8      2.4264      6.0118     -5.5982      0.0000 
  -1   8   8      3.3719      4.4855     -3.9166      0.0000 
   0   8   8      9.1257      2.9627     11.2801      0.0000 
   1   8   8     16.3711      1.0498     15.4515      0.0000 
   2   8   8      3.1532      2.8076     -6.4647      0.0000 
   3   8   8     14.1220      1.2592    -14.5707      0.0000 
   4   8   8      3.0902      3.4797      1.1738      0.0000 
   5   8   8      3.1454      3.9915      2.1693      0.0000 
   6   8   8      4.7978      4.0893     -4.8387      0.0000 
   7   8   8      0.0000      4.0608      4.0575      0.0000 
   1   9   8      4.4645      5.4629     -2.5146      0.0000 
   2   9   8      0.0000      3.0859     -1.2523      0.0000 
   3   9   8      1.0639      3.7302     -5.1856      0.0000 
   4   9   8      7.0548      3.1376      7.2849      0.0000 
   5   9   8     14.8701      1.4597     14.6740      0.0000 
   6   9   8      1.1010      2.4114     -4.2816      0.0000 
   3  10   8      8.3553      4.3303      6.4066      0.0000 
  -5  -7   9      0.0000      3.2161      0.2087      0.0000 
  -4  -7   9     13.2095      3.3916    -13.0368      0.0000 
  -3  -7   9      3.1214      3.7447      0.5887      0.0000 
  -2  -7   9     20.4817      1.0575     19.1901      0.0000 
  -1  -7   9      3.9046      3.9974      2.7515      0.0000 
   0  -7   9     14.3638      1.1491    -11.8033      0.0000 
   1  -7   9      2.1848      4.2540     -1.0848      0.0000 
   2  -7   9      1.2870      2.8342      1.2547      0.0000 
  -5  -6   9      8.8317      2.2265      9.2477      0.0000 
  -4  -6   9     14.7968      1.4536     13.8611      0.0000 
  -3  -6   9      9.6683      1.6890    -10.4417      0.0000 
  -2  -6   9     17.4288      0.9418    -15.8698      0.0000 
  -1  -6   9      6.7864      1.9627      7.5655      0.0000 
   0  -6   9      2.9427      2.5124      5.0597      0.0000 
   1  -6   9     11.4913      1.6256     -9.7816      0.0000 
   2  -6   9      2.2133      3.5000      3.6914      0.0000 
   3  -6   9     15.0964      1.6145     13.9468      0.0000 
   4  -6   9      4.3411      5.8611     -2.2524      0.0000 
  -5  -5   9     16.3825      1.0316    -16.1400      0.0000 
  -4  -5   9      0.0000      2.9105      0.2282      0.0000 
  -3  -5   9      7.0796      2.4419      7.5664      0.0000 
  -2  -5   9      8.0725      1.3599     -8.3743      0.0000 
  -1  -5   9      0.0000      2.7268      3.7367      0.0000 
   0  -5   9     20.7378      0.6349     20.5195      0.0000 
   1  -5   9      5.7154      2.1222     -3.0642      0.0000 
   2  -5   9     20.6526      1.0006    -19.9472      0.0000 
   3  -5   9      0.0000      3.7223     -1.9449      0.0000 
   4  -5   9      8.0143      3.0330      7.5822      0.0000 
  -6  -4   9      6.2963      3.2446     -5.6421      0.0000 
  -5  -4   9      0.0000      2.7982     -2.6331      0.0000 
  -4  -4   9     13.3816      0.8570     14.4555      0.0000 
  -3  -4   9     18.3960      0.7063     19.3902      0.0000 
  -2  -4   9     10.5984      0.9458    -12.1514      0.0000 
  -1  -4   9     27.6445      0.5072    -27.7125      0.0000 
   0  -4   9      3.6088      2.7689      5.0751      0.0000 
   1  -4   9     18.3729      0.6386     18.1172      0.0000 
   2  -4   9      8.3227      1.7503    -10.0233      0.0000 
   3  -4   9      6.6352      2.4489     -7.1017      0.0000 
   4  -4   9     17.0797      1.1068     17.6226      0.0000 
   5  -4   9      6.8473      3.4975      5.4995      0.0000 
  -6  -3   9      2.2802      3.0631     -1.9350      0.0000 
  -5  -3   9     12.7914      1.0290     13.3822      0.0000 
  -4  -3   9      2.5172      2.5773     -3.7159      0.0000 
  -3  -3   9     22.3800      0.6814    -22.0966      0.0000 
  -2  -3   9      1.2268      1.4893     -2.0135      0.0000 
  -1  -3   9     13.0950      1.0893     12.9439      0.0000 
   0  -3   9      5.6608      1.6512      5.9003      0.0000 
   1  -3   9      9.8635      1.0833      9.4223      0.0000 
   2  -3   9      3.7030      3.3227      2.5564      0.0000 
   3  -3   9     18.6007      0.8366    -19.4678      0.0000 
   4  -3   9      8.2620      2.0254     -9.3632      0.0000 
   5  -3   9     13.1629      1.5011     12.7963      0.0000 
   6  -3   9      3.7671      4.4454      6.2143      0.0000 
  -7  -2   9      1.5817      3.2082     -3.4357      0.0000 
  -6  -2   9     13.8724      1.1670    -12.8378      0.0000 
  -5  -2   9      4.5888      2.7704     -4.0340      0.0000 
  -4  -2   9     12.8855      0.8127     12.7796      0.0000 
  -3  -2   9     12.5508      0.7840     12.7984      0.0000 
  -2  -2   9      1.4207      2.5553     -0.9157      0.0000 
  -1  -2   9      9.8360      0.9759     -9.5280      0.0000 
   0  -2   9      1.6129      1.6106     -2.4280      0.0000 
   1  -2   9      3.7883      1.1594     -2.9818      0.0000 
   2  -2   9      4.5898      3.0949     -5.5708      0.0000 
   3  -2   9      4.5917      3.2999      4.0252      0.0000 
   4  -2   9      7.2897      2.4443      8.8543      0.0000 
   5  -2   9      6.1003      2.8624      5.0627      0.0000 
   6  -2   9      5.1262      4.1644     -1.5211      0.0000 
  -7  -1   9      0.8830      4.7977     -0.0603      0.0000 
  -6  -1   9      9.0772      1.8366      9.0454      0.0000 
  -5  -1   9      6.2078      2.2355      6.1396      0.0000 
  -4  -1   9      1.7312      2.4939     -0.7333      0.0000 
  -3  -1   9      8.8536      0.9604     -7.7587      0.0000 
  -2  -1   9     17.2396      0.7483    -17.9750      0.0000 
  -1  -1   9      2.7132      2.1308     -3.5974      0.0000 
   0  -1   9     25.3383      0.3961     25.9903      0.0000 
   1  -1   9     10.5643      0.6976     10.9359      0.0000 
   2  -1   9     16.1370      0.4839    -16.7798      0.0000 
   3  -1   9      2.6469      2.3367      2.7968      0.0000 
   4  -1   9      9.0786      0.9684     10.4882      0.0000 
   5  -1   9     17.8965      1.1371    -17.4148      0.0000 
   6  -1   9     14.1139      1.1682    -12.9143      0.0000 
   7  -1   9     17.0483      1.8284     16.2102      0.0000 
  -7   0   9      9.9801      6.0533    -11.9025      0.0000 
  -6   0   9      3.8701      2.1356      5.5896      0.0000 
  -5   0   9      8.0619      1.5644      8.1422      0.0000 
  -4   0   9     19.3441      0.5537    -20.1670      0.0000 
  -3   0   9     11.2099      0.7460    -11.5379      0.0000 
  -2   0   9     34.9850      0.3950     35.0209      0.0000 
  -1   0   9     25.7882      0.5272     25.5523      0.0000 
   0   0   9     27.2980      0.4741    -27.0826      0.0000 
   1   0   9     27.4748      0.4194    -27.2272      0.0000 
   2   0   9      5.7386      1.1682      5.2596      0.0000 
   3   0   9      8.9231      0.8764      9.1167      0.0000 
   4   0   9      0.6972      2.3068      0.6808      0.0000 
   5   0   9      4.1450      2.3574      3.6804      0.0000 
   6   0   9      0.0000      3.9584      2.8959      0.0000 
   7   0   9      4.8553      4.2679     -0.7231      0.0000 
   8   0   9      5.1932     17.7353     -2.1729      0.0000 
  -6   1   9      7.7014      4.1876      5.3741      0.0000 
  -5   1   9     10.5325      1.5577     10.5775      0.0000 
  -4   1   9      2.2705      2.7407      0.8423      0.0000 
  -3   1   9      6.5200      1.2969     -6.5802      0.0000 
  -2   1   9      0.0000      2.0817      0.0310      0.0000 
  -1   1   9      6.8017      0.9491     -7.7529      0.0000 
   0   1   9     17.4784      0.4724    -18.6185      0.0000 
   1   1   9     11.4328      0.5198     11.1265      0.0000 
   2   1   9     31.0887      0.4594     30.9979      0.0000 
   3   1   9      0.0000      2.2413     -1.1956      0.0000 
   4   1   9     20.1408      0.5762    -20.2499      0.0000 
   5   1   9      0.8575      2.4192      0.8061      0.0000 
   6   1   9      0.0000      3.3052      1.9971      0.0000 
   7   1   9      8.0279      2.9399     -8.6633      0.0000 
   8   1   9      3.8973      4.6899      4.5546      0.0000 
  -5   2   9      6.4079      5.4536      1.7719      0.0000 
  -4   2   9      4.1253      4.5186     -2.9965      0.0000 
  -3   2   9     16.9297      0.9626    -17.3013      0.0000 
  -2   2   9      5.0885      1.2875      5.9179      0.0000 
  -1   2   9     35.2139      0.4127     36.0698      0.0000 
   0   2   9      2.0275      1.6398     -2.6884      0.0000 
   1   2   9     31.2159      0.2554    -31.6126      0.0000 
   2   2   9      7.6293      1.0086      8.0913      0.0000 
   3   2   9      5.4212      1.4164      6.2198      0.0000 
   4   2   9     19.5678      0.5422    -19.3816      0.0000 
   5   2   9      4.4869      2.1874      4.5865      0.0000 
   6   2   9     22.4257      0.6306     22.7805      0.0000 
   7   2   9      0.0000      3.5883     -1.6166      0.0000 
   8   2   9     11.1901      2.6099    -12.2447      0.0000 
   9   2   9      4.7792      6.3938      1.2111      0.0000 
  -5   3   9      0.0000      4.9007     -3.2116      0.0000 
  -4   3   9      7.4173      3.9388      6.7216      0.0000 
  -3   3   9     13.2319      2.0459     13.1887      0.0000 
  -2   3   9      5.9443      2.2554     -4.5925      0.0000 
  -1   3   9     15.9829      1.7260    -16.1172      0.0000 
   0   3   9      5.3624      1.6835     -6.0513      0.0000 
   1   3   9      0.0000      1.4970     -1.2352      0.0000 
   2   3   9      4.7634      0.8886      5.4596      0.0000 
   3   3   9     19.6086      0.5188     19.4158      0.0000 
   4   3   9      7.6736      1.2292      6.7576      0.0000 
   5   3   9     15.9511      0.6836    -16.1631      0.0000 
   6   3   9      7.9732      1.4342     -8.0080      0.0000 
   7   3   9      5.1433      3.0673      4.6505      0.0000 
   8   3   9      4.9232      3.8785     -1.4294      0.0000 
   9   3   9      0.0000     27.0923     -1.0469      0.0000 
  -4   4   9     18.7266      2.1632    -18.1289      0.0000 
  -3   4   9      7.8848      3.6884      6.2055      0.0000 
  -2   4   9      8.4073      3.2582      8.7092      0.0000 
  -1   4   9     11.5526      2.0484    -12.6986      0.0000 
   0   4   9      7.8763      2.5408      8.4603      0.0000 
   1   4   9     27.1303      0.6074     27.6048      0.0000 
   2   4   9     12.0784      0.9702    -11.7697      0.0000 
   3   4   9     27.8842      0.4083    -28.0033      0.0000 
   4   4   9      4.3886      1.6428      5.4000      0.0000 
   5   4   9      7.2920      1.1813      8.0920      0.0000 
   6   4   9      6.2239      1.6350     -7.0715      0.0000 
   7   4   9      7.0179      2.0620      7.6357      0.0000 
   8   4   9     12.2881      1.5470     12.0340      0.0000 
   9   4   9      8.4523      4.4809     -7.7044      0.0000 
  -3   5   9      4.5299      5.3408     -1.1404      0.0000 
  -2   5   9     11.6616      2.6634     15.7039      0.0000 
  -1   5   9      5.9767      4.3349      7.3722      0.0000 
   0   5   9     23.2414      1.2780    -24.1636      0.0000 
   1   5   9     20.1519      0.6721    -20.1004      0.0000 
   2   5   9     12.5137      0.9904     13.4462      0.0000 
   3   5   9     16.9727      0.7156     17.4969      0.0000 
   4   5   9      1.9104      2.4829      2.3067      0.0000 
   5   5   9      2.5160      2.7220     -1.4756      0.0000 
   6   5   9      2.3653      1.8298     -4.9967      0.0000 
   7   5   9      5.9435      2.5501     -3.9951      0.0000 
   8   5   9      0.0000      3.0725      0.4748      0.0000 
   9   5   9      0.0000      4.8925     -1.5477      0.0000 
  -3   6   9     12.8285      3.8636    -11.7037      0.0000 
  -2   6   9     10.8698      3.3899    -10.6707      0.0000 
  -1   6   9     11.9139      2.1251     11.8898      0.0000 
   0   6   9      9.7702      1.7671      7.0412      0.0000 
   1   6   9      6.2800      1.9521     -7.8438      0.0000 
   2   6   9      8.0062      1.6568      9.4082      0.0000 
   3   6   9     12.8854      0.8339     13.9465      0.0000 
   4   6   9     19.3979      0.6682    -19.2680      0.0000 
   5   6   9     20.4752      0.9137    -21.1751      0.0000 
   6   6   9     11.5607      1.6101     12.0293      0.0000 
   7   6   9     15.7525      1.3672     15.0270      0.0000 
   8   6   9      0.0000      4.0175     -2.1110      0.0000 
   9   6   9      5.0982      6.1786     -3.8085      0.0000 
  -2   7   9      4.7204      5.7591      1.1593      0.0000 
  -1   7   9      9.7470      3.9093      9.9002      0.0000 
   0   7   9      0.0000      3.5625      1.3561      0.0000 
   1   7   9     21.3639      0.8090    -20.9514      0.0000 
   2   7   9      5.4191      2.4171     -7.3864      0.0000 
   3   7   9     16.3809      0.8088     16.2798      0.0000 
   4   7   9      4.5875      2.7134      2.4101      0.0000 
   5   7   9      4.2685      3.1894     -6.6129      0.0000 
   6   7   9      8.8974      2.4858     10.8773      0.0000 
   7   7   9      4.5081      3.9536      5.5688      0.0000 
  -1   8   9     10.7554      4.2041    -10.2394      0.0000 
   0   8   9      0.8196      1.2682      0.9056      0.0000 
   1   8   9     11.1607      1.6985     10.7586      0.0000 
   2   8   9      5.4477      3.8715      3.2652      0.0000 
   3   8   9      0.0000      3.6717      0.5917      0.0000 
   4   8   9      3.4912      3.5391      2.7995      0.0000 
   5   8   9      8.9477      2.2727     -8.8589      0.0000 
   6   8   9     10.8478      2.0859    -11.5798      0.0000 
   2   9   9      0.0000      3.2163     -2.8358      0.0000 
   3   9   9      7.2685      3.1426     -8.1681      0.0000 
   4   9   9      1.3379      3.5483     -1.9681      0.0000 
   5   9   9     10.2114      2.1692      9.9660      0.0000 
  -4  -7  10      0.0000      4.7213      1.1815      0.0000 
  -3  -7  10      2.6618      5.8816     -0.6353      0.0000 
  -2  -7  10      3.3725      3.8064     -5.8993      0.0000 
  -1  -7  10      5.6035      3.7177      4.7088      0.0000 
   0  -7  10      9.1524      2.1787     11.8149      0.0000 
   1  -7  10      3.3227      5.9178     -0.5015      0.0000 
   2  -7  10     13.2372      4.3374     -9.0229      0.0000 
  -4  -6  10     15.8512      1.5196     15.2075      0.0000 
  -3  -6  10      0.0000      3.4365      1.9581      0.0000 
  -2  -6  10      8.7082      2.0826     -8.9532      0.0000 
  -1  -6  10      0.0000      3.3697      1.1616      0.0000 
   0  -6  10      0.8156      3.1994      1.0727      0.0000 
   1  -6  10     11.6622      1.6648    -10.2835      0.0000 
   2  -6  10      5.0683      4.7378     -1.5789      0.0000 
   3  -6  10     13.9067      2.3656     12.2052      0.0000 
  -5  -5  10      7.0361      3.2093     -6.9551      0.0000 
  -4  -5  10      0.0000      2.7689     -1.6256      0.0000 
  -3  -5  10      0.0000      3.2333      0.4823      0.0000 
  -2  -5  10      7.7098      1.6823     -7.4842      0.0000 
  -1  -5  10      0.0000      2.7450     -3.0901      0.0000 
   0  -5  10     10.9182      1.1367     10.5917      0.0000 
   1  -5  10     10.3327      1.4476      8.6932      0.0000 
   2  -5  10      0.0000      4.0573     -2.4246      0.0000 
   3  -5  10      0.1539      1.6154     -5.0861      0.0000 
   4  -5  10      5.6428      4.7725     -4.5931      0.0000 
  -5  -4  10      9.8630      2.0039    -10.6164      0.0000 
  -4  -4  10      0.0000      3.2509     -1.6181      0.0000 
  -3  -4  10     18.4343      0.7243     18.1623      0.0000 
  -2  -4  10     13.7729      0.8254     13.3091      0.0000 
  -1  -4  10     13.7574      0.8041    -13.2917      0.0000 
   0  -4  10     14.4899      0.7665    -13.6504      0.0000 
   1  -4  10      5.9338      1.9550      4.8237      0.0000 
   2  -4  10      2.5642      3.4135      2.8030      0.0000 
   3  -4  10      5.2024      3.4044     -5.6448      0.0000 
   4  -4  10      4.2861      3.8562      2.5486      0.0000 
   5  -4  10      8.6075      2.8369      9.0210      0.0000 
  -6  -3  10      5.3736      2.1774      7.3893      0.0000 
  -5  -3  10      8.2666      1.7916      6.6180      0.0000 
  -4  -3  10      4.3378      2.9746     -5.9615      0.0000 
  -3  -3  10      6.5509      2.1774     -5.5688      0.0000 
  -2  -3  10      2.8315      3.0042      3.0858      0.0000 
  -1  -3  10      6.4260      1.6181     -7.3703      0.0000 
   0  -3  10     11.8438      0.8978    -11.8835      0.0000 
   1  -3  10     15.8481      0.7454     15.5267      0.0000 
   2  -3  10     21.4324      0.8612     21.0973      0.0000 
   3  -3  10      8.1212      1.9797     -7.1662      0.0000 
   4  -3  10     17.4043      0.9891    -16.1841      0.0000 
   5  -3  10      1.0806      1.4686     -1.5549      0.0000 
  -6  -2  10      9.1555      2.0421     -8.6817      0.0000 
  -5  -2  10     10.3934      1.4109    -10.2608      0.0000 
  -4  -2  10      4.5402      2.6375      2.2211      0.0000 
  -3  -2  10      0.0000      2.4226      1.7696      0.0000 
  -2  -2  10      2.0198      2.3514      2.7598      0.0000 
  -1  -2  10     17.2928      0.6331     17.5434      0.0000 
   0  -2  10      4.2523      1.5977      4.0426      0.0000 
   1  -2  10     23.4255      0.5491    -23.5665      0.0000 
   2  -2  10      6.7379      2.2763     -7.2054      0.0000 
   3  -2  10     11.2460      1.5249     12.0965      0.0000 
   4  -2  10      4.0440      3.6956     -2.8279      0.0000 
   5  -2  10      3.3731      3.5461     -3.6948      0.0000 
   6  -2  10     12.9861      2.2319     12.3752      0.0000 
  -6  -1  10      0.0000      2.0058      2.6236      0.0000 
  -5  -1  10      4.9763      2.8266     -5.3476      0.0000 
  -4  -1  10     12.2584      0.9455     11.4526      0.0000 
  -3  -1  10     17.5431      0.6253     18.0476      0.0000 
  -2  -1  10     20.7276      0.6902    -20.4303      0.0000 
  -1  -1  10     26.3357      0.5235    -26.5579      0.0000 
   0  -1  10     15.0424      0.5901     15.1457      0.0000 
   1  -1  10     11.3677      0.6853     11.3235      0.0000 
   2  -1  10      7.9229      0.8783     -8.0531      0.0000 
   3  -1  10      9.6787      1.5723     10.9502      0.0000 
   4  -1  10      8.4037      1.7988      9.3285      0.0000 
   5  -1  10     16.6226      3.2473    -15.7414      0.0000 
   6  -1  10     10.6485      1.8351     -8.7494      0.0000 
   7  -1  10      8.7975      3.6658      7.2783      0.0000 
  -6   0  10     11.9089      3.2788     10.6464      0.0000 
  -5   0  10     10.7179      1.3893    -10.4720      0.0000 
  -4   0  10     23.7878      0.5211    -23.4313      0.0000 
  -3   0  10     11.9447      0.7412     11.5164      0.0000 
  -2   0  10     20.8199      0.5164     21.5027      0.0000 
  -1   0  10     17.6418      0.6587    -17.0975      0.0000 
   0   0  10      2.1035      1.5918     -3.6116      0.0000 
   1   0  10     35.7924      0.3049     34.3512      0.0000 
   2   0  10      6.9049      1.1075     -7.5785      0.0000 
   3   0  10     44.8640      0.3620    -44.4191      0.0000 
   4   0  10      3.9599      2.4787      4.6412      0.0000 
   5   0  10     28.8730      0.5257     29.4151      0.0000 
   6   0  10      3.5147      3.9418     -2.5383      0.0000 
   7   0  10     10.0985      2.6912     -8.7852      0.0000 
  -5   1  10     12.3138      2.2105     11.4108      0.0000 
  -4   1  10     10.9474      1.8052     10.1418      0.0000 
  -3   1  10      0.0000      1.5847     -3.5044      0.0000 
  -2   1  10      8.7097      0.9246      8.6815      0.0000 
  -1   1  10      1.8923      2.1146     -2.9183      0.0000 
   0   1  10     32.0198      0.4082    -32.3108      0.0000 
   1   1  10      4.0808      1.5056     -0.3143      0.0000 
   2   1  10     31.6896      0.3862     31.1865      0.0000 
   3   1  10      0.3089      1.5269     -2.8156      0.0000 
   4   1  10     12.9113      0.7179    -13.0401      0.0000 
   5   1  10     17.1965      0.9440     17.7743      0.0000 
   6   1  10      5.3251      2.5182      3.5271      0.0000 
   7   1  10     23.0989      0.8396    -22.7401      0.0000 
   8   1  10     11.3573      4.3384     -3.8951      0.0000 
  -5   2  10      2.9752      5.9281     -1.6243      0.0000 
  -4   2  10      0.0000      4.2592     -0.7998      0.0000 
  -3   2  10      7.6317      3.1973     -7.2152      0.0000 
  -2   2  10     12.1751      1.1564    -11.3501      0.0000 
  -1   2  10      3.9119      1.5355      2.5896      0.0000 
   0   2  10     17.1150      0.3684     17.4152      0.0000 
   1   2  10     14.2606      0.8258     15.1350      0.0000 
   2   2  10      4.7209      1.6564     -4.7152      0.0000 
   3   2  10     16.5148      0.6187    -16.6506      0.0000 
   4   2  10      7.6994      1.1704     -8.2545      0.0000 
   5   2  10      4.8720      2.0246      3.9843      0.0000 
   6   2  10      7.2686      1.8493      5.5837      0.0000 
   7   2  10      2.9502      3.9124      1.0648      0.0000 
   8   2  10      3.5305      3.8611      2.2489      0.0000 
  -4   3  10      3.5341      4.7692      2.5691      0.0000 
  -3   3  10     10.1920      2.9231     10.1481      0.0000 
  -2   3  10      4.6955      4.1839      4.0034      0.0000 
  -1   3  10      3.8264      4.1586     -0.4764      0.0000 
   0   3  10      0.0000      3.2578     -0.6412      0.0000 
   1   3  10     13.5247      0.9165    -13.1977      0.0000 
   2   3  10     16.5405      0.6954    -16.5876      0.0000 
   3   3  10     10.8663      0.8053     10.3034      0.0000 
   4   3  10     24.9981      0.5017     24.7297      0.0000 
   5   3  10      1.8301      2.4254      1.0482      0.0000 
   6   3  10     14.6684      0.8406    -14.0291      0.0000 
   7   3  10      0.0000      2.5181     -3.0825      0.0000 
   8   3  10      1.4785      3.7079      2.7234      0.0000 
  -4   4  10      0.0000      3.0368      3.1448      0.0000 
  -3   4  10     12.3408      2.6490    -11.4756      0.0000 
  -2   4  10     16.2064      1.9807    -15.9553      0.0000 
  -1   4  10      0.0000      3.5796      2.5681      0.0000 
   0   4  10     19.1765      1.4243     18.3233      0.0000 
   1   4  10      5.5026      2.1098      4.6081      0.0000 
   2   4  10      9.0653      1.2470     -9.2231      0.0000 
   3   4  10      4.1168      1.9938      4.5886      0.0000 
   4   4  10      6.6060      1.3507      7.8685      0.0000 
   5   4  10     15.0137      0.9097    -15.6889      0.0000 
   6   4  10     15.8221      0.6843    -15.7636      0.0000 
   7   4  10      9.9145      1.4828     11.0534      0.0000 
   8   4  10     17.8534      1.3357     16.6666      0.0000 
   9   4  10      0.0000      3.9610     -2.1016      0.0000 
  -3   5  10      8.3883      5.2675     -6.3954      0.0000 
  -2   5  10     12.5843      2.8323     11.0865      0.0000 
  -1   5  10     17.7328      1.7656     17.3557      0.0000 
   0   5  10      3.7351      4.2207     -4.3530      0.0000 
   1   5  10     16.3242      0.8102    -17.9163      0.0000 
   2   5  10      5.5339      2.1933     -7.1437      0.0000 
   3   5  10      0.0000      2.6420      0.9570      0.0000 
   4   5  10      2.1845      2.0556      4.9828      0.0000 
   5   5  10      8.9465      1.1466      9.5664      0.0000 
   6   5  10      4.8146      2.6501      4.4090      0.0000 
   7   5  10      5.4620      2.6640     -4.9018      0.0000 
   8   5  10      3.4055      4.2629     -4.3938      0.0000 
   9   5  10      0.0000      8.3086     -0.5301      0.0000 
  -2   6  10     10.2891      4.1847     -9.4897      0.0000 
  -1   6  10      0.0000      1.7954      3.4093      0.0000 
   0   6  10      6.2912      3.6926     -5.0193      0.0000 
   1   6  10      9.1487      1.4788     -7.8498      0.0000 
   2   6  10     18.6127      0.8412     18.2680      0.0000 
   3   6  10     16.9766      0.8185     16.8864      0.0000 
   4   6  10     15.9487      0.8400    -15.6449      0.0000 
   5   6  10     11.5493      1.1293    -11.9109      0.0000 
   6   6  10      7.8687      2.3557      7.4236      0.0000 
   7   6  10      0.0000      3.7412     -1.8020      0.0000 
  -1   7  10      7.2842      5.3518      4.3566      0.0000 
   0   7  10     18.8930      1.2850     18.7719      0.0000 
   1   7  10      2.5180      2.8845      2.2332      0.0000 
   2   7  10     22.7036      0.7250    -22.1647      0.0000 
   3   7  10      9.4121      1.4571    -10.5943      0.0000 
   4   7  10     11.7561      1.1655     11.2482      0.0000 
   5   7  10      5.3650      3.1595      6.7500      0.0000 
   6   7  10      0.0000      3.4518     -1.5690      0.0000 
   7   7  10      2.5394      4.1439      2.8114      0.0000 
  -1   8  10      8.0509      6.0859     -6.0974      0.0000 
   0   8  10      3.3683      4.4859     -6.4645      0.0000 
   1   8  10      3.1109      4.3838      1.6224      0.0000 
   2   8  10      0.0000      3.5679      2.1563      0.0000 
   3   8  10      0.0000      3.8938      2.9771      0.0000 
   4   8  10     11.0649      1.8440      9.5593      0.0000 
   5   8  10      3.9980      3.8575      1.7339      0.0000 
   6   8  10     11.5631      2.0852    -12.4256      0.0000 
   3   9  10      9.4974      3.0874     -9.8348      0.0000 
   4   9  10     12.5910      2.3596    -12.7213      0.0000 
   1  -7  11      5.9883      6.4153     -8.4960      0.0000 
  -4  -6  11      0.0000      5.5685      5.5504      0.0000 
  -3  -6  11      0.0000      3.8763      1.9818      0.0000 
  -2  -6  11      0.0000      2.8867     -0.8307      0.0000 
  -1  -6  11     10.2468      1.9241     10.7708      0.0000 
   0  -6  11      3.8463      3.4038      1.5061      0.0000 
   1  -6  11     18.3641      1.5829    -18.2000      0.0000 
   2  -6  11      0.0000      4.6526     -4.4235      0.0000 
  -4  -5  11      0.0000      2.2612     -2.9855      0.0000 
  -3  -5  11      4.9954      3.1481      5.0964      0.0000 
  -2  -5  11      0.4492      1.3132     -3.4851      0.0000 
  -1  -5  11     13.4038      1.0453    -13.1992      0.0000 
   0  -5  11      1.7169      1.9435      0.8585      0.0000 
   1  -5  11     12.8038      1.1329     11.1993      0.0000 
   2  -5  11      0.0000      3.9052      3.6424      0.0000 
   3  -5  11      0.0000      3.2954      0.0039      0.0000 
   4  -5  11      0.0000      7.0485     -1.5552      0.0000 
  -5  -4  11      3.3825      4.1864     -2.4364      0.0000 
  -4  -4  11     14.1767      1.1975    -14.0085      0.0000 
  -3  -4  11      1.9467      3.1067     -0.4949      0.0000 
  -2  -4  11     17.4449      0.7262     16.9635      0.0000 
  -1  -4  11      2.9414      2.4788      4.5082      0.0000 
   0  -4  11      5.9615      2.1288     -5.2392      0.0000 
   1  -4  11      3.0907      2.4138      0.9732      0.0000 
   2  -4  11      5.1507      4.4122     -5.4573      0.0000 
   3  -4  11      9.6109      1.9985     -9.8054      0.0000 
   4  -4  11      5.2164      4.1724      4.9861      0.0000 
   5  -4  11      7.5999      5.7166      8.4070      0.0000 
  -5  -3  11     14.2236      1.3013     15.1476      0.0000 
  -4  -3  11      9.9293      1.4397     10.4233      0.0000 
  -3  -3  11     11.2830      1.3798    -11.7831      0.0000 
  -2  -3  11      4.3390      3.0723     -5.6732      0.0000 
  -1  -3  11      4.7814      2.4104      7.1876      0.0000 
   0  -3  11      8.7792      1.3934     -8.4063      0.0000 
   1  -3  11     11.0970      1.0215    -12.4079      0.0000 
   2  -3  11     13.5752      1.5045     12.0780      0.0000 
   3  -3  11     16.7270      0.9907     16.8881      0.0000 
   4  -3  11      4.6886      3.7674     -3.9409      0.0000 
   5  -3  11      9.5077      2.6045     -8.8440      0.0000 
  -6  -2  11      0.0000      3.4863      0.5061      0.0000 
  -5  -2  11      4.9654      3.1338     -4.6505      0.0000 
  -4  -2  11      0.0000      3.3893     -2.4628      0.0000 
  -3  -2  11      9.1532      1.3171     -8.9097      0.0000 
  -2  -2  11      5.9387      2.2754     -6.1905      0.0000 
  -1  -2  11     16.0830      0.7042     16.6154      0.0000 
   0  -2  11     15.3470      0.7455     15.8298      0.0000 
   1  -2  11      9.3769      1.1728     -8.3379      0.0000 
   2  -2  11     10.1341      1.5134     -9.6534      0.0000 
   3  -2  11      3.0207      3.3652      0.7616      0.0000 
   4  -2  11      4.9373      4.4022     -3.7571      0.0000 
   5  -2  11      2.6361      2.8128     -2.6542      0.0000 
   6  -2  11      6.7096      4.8981      6.6667      0.0000 
  -6  -1  11      2.5978      2.7531     -1.2354      0.0000 
  -5  -1  11      5.6314      2.8652     -4.5012      0.0000 
  -4  -1  11      5.1812      2.4547      6.1173      0.0000 
  -3  -1  11     11.6976      1.0032     11.0571      0.0000 
  -2  -1  11      0.0000      1.9700     -0.4187      0.0000 
  -1  -1  11      2.9795      1.9791     -2.7703      0.0000 
   0  -1  11      4.9140      1.5583     -4.8541      0.0000 
   1  -1  11     15.5376      0.5756    -15.8720      0.0000 
   2  -1  11      4.2763      2.6613     -3.4914      0.0000 
   3  -1  11     21.0313      0.8567     21.2402      0.0000 
   4  -1  11     13.3320      1.3653     12.0890      0.0000 
   5  -1  11     11.8914      1.8463    -11.3062      0.0000 
   6  -1  11     10.2833      2.7746     -8.1982      0.0000 
  -5   0  11      0.0000      2.4873      1.0922      0.0000 
  -4   0  11     21.9109      0.5690    -21.0170      0.0000 
  -3   0  11      4.0115      2.7448     -5.2424      0.0000 
  -2   0  11     11.4352      0.8530     10.4353      0.0000 
  -1   0  11      2.4729      2.6099     -2.8463      0.0000 
   0   0  11      1.7131      1.6694     -3.8755      0.0000 
   1   0  11     14.3511      0.6052     12.9875      0.0000 
   2   0  11      9.1833      1.0150      9.4080      0.0000 
   3   0  11      4.7652      1.6331     -4.9904      0.0000 
   4   0  11     10.9833      2.9772    -11.6874      0.0000 
   5   0  11      9.3537      2.1597    -10.6872      0.0000 
   6   0  11      4.1162      4.2570      4.0212      0.0000 
   7   0  11     14.7747      2.2531     13.7486      0.0000 
  -5   1  11      8.0927      5.8220     -6.6934      0.0000 
  -4   1  11     19.0433      1.2017    -18.9589      0.0000 
  -3   1  11     14.7373      1.5025     13.6374      0.0000 
  -2   1  11     34.5596      0.6651     35.1744      0.0000 
  -1   1  11      9.9409      0.7096    -10.6235      0.0000 
   0   1  11     31.7346      0.4364    -31.9266      0.0000 
   1   1  11      6.7455      1.2567      6.5950      0.0000 
   2   1  11      9.4780      0.9393     11.2415      0.0000 
   3   1  11     14.8382      0.6173    -15.5992      0.0000 
   4   1  11      1.4248      2.4496      1.5252      0.0000 
   5   1  11     21.6089      0.6483     21.8213      0.0000 
   6   1  11      0.0000      2.2428     -0.2297      0.0000 
   7   1  11     14.5163      2.0275    -13.2649      0.0000 
   8   1  11      1.7304      6.1541     -0.9378      0.0000 
  -4   2  11     15.8947      2.1364     14.5667      0.0000 
  -3   2  11     11.1526      2.8107    -10.5833      0.0000 
  -2   2  11     25.5962      1.4945    -25.1986      0.0000 
  -1   2  11      4.8284      3.9884      5.5296      0.0000 
   0   2  11     18.3100      0.7773     18.5103      0.0000 
   1   2  11      7.5769      1.3649     -7.5140      0.0000 
   2   2  11      0.0000      2.7702     -1.7673      0.0000 
   3   2  11     19.9939      0.5267     20.8538      0.0000 
   4   2  11      0.0000      1.7608     -2.4710      0.0000 
   5   2  11     24.8493      0.5282    -24.4290      0.0000 
   6   2  11      4.4887      3.4351     -3.1419      0.0000 
   7   2  11     14.8795      1.2245     13.5377      0.0000 
   8   2  11      2.7768      4.0735      3.1795      0.0000 
  -4   3  11      6.0495      5.2806     -3.6481      0.0000 
  -3   3  11     12.1621      2.1974     11.5265      0.0000 
  -2   3  11      0.0000      4.2593      0.3390      0.0000 
  -1   3  11      3.4376      4.1922     -2.9850      0.0000 
   0   3  11     19.2476      1.4894     18.3365      0.0000 
   1   3  11      2.6673      2.8128      2.7182      0.0000 
   2   3  11     32.3587      0.5914    -32.6780      0.0000 
   3   3  11      8.8325      0.9447     -9.2865      0.0000 
   4   3  11     22.8950      0.5121     22.9357      0.0000 
   5   3  11      5.7449      1.8585      5.9570      0.0000 
   6   3  11      6.4933      2.0668     -6.0446      0.0000 
   7   3  11      6.1078      2.6431      5.1691      0.0000 
   8   3  11      2.6337      4.0682      0.0814      0.0000 
  -3   4  11      8.0569      4.1888      6.7273      0.0000 
  -2   4  11      3.9078      4.9814      1.0231      0.0000 
  -1   4  11     23.0459      1.5056    -21.2279      0.0000 
   0   4  11     15.0722      1.8857    -14.4747      0.0000 
   1   4  11     22.6095      0.7072     22.6852      0.0000 
   2   4  11     16.4587      0.7410     16.5062      0.0000 
   3   4  11     13.4679      0.8579    -15.4456      0.0000 
   4   4  11      0.0000      2.7019     -2.0871      0.0000 
   5   4  11     14.3497      0.9773     15.7665      0.0000 
   6   4  11     10.6984      1.1725     -9.5893      0.0000 
   7   4  11     18.3053      0.8888    -17.8201      0.0000 
   8   4  11      5.4858      4.2413      7.3738      0.0000 
  -2   5  11      5.9388      5.3759     -0.5203      0.0000 
  -1   5  11     17.3669      1.8622     17.8184      0.0000 
   0   5  11      0.0000      3.5801      1.2702      0.0000 
   1   5  11      6.4636      2.0581     -6.2631      0.0000 
   2   5  11      8.2711      1.5995      9.3043      0.0000 
   3   5  11      9.1929      1.3879     -8.8347      0.0000 
   4   5  11     24.1626      0.6261    -23.9865      0.0000 
   5   5  11      8.6313      1.6882      9.0347      0.0000 
   6   5  11     24.6737      0.6955     24.4893      0.0000 
   7   5  11      3.4529      3.5462     -3.3189      0.0000 
   8   5  11     11.3106      3.2257    -11.7181      0.0000 
  -2   6  11      1.5867      5.1916      2.8455      0.0000 
  -1   6  11      2.9082      5.2688     -9.7907      0.0000 
   0   6  11     12.0215      1.6858    -11.9769      0.0000 
   1   6  11      1.9734      2.8142     -0.3476      0.0000 
   2   6  11      8.3775      1.7340     10.3150      0.0000 
   3   6  11      5.8190      2.3659      4.7511      0.0000 
   4   6  11      2.6985      3.0544     -3.1164      0.0000 
   5   6  11      3.8234      3.6165      3.1090      0.0000 
   6   6  11      4.0056      3.9342      5.5067      0.0000 
   7   6  11      7.7296      2.9219     -9.2503      0.0000 
  -1   7  11      0.0000      3.8375     -3.9662      0.0000 
   0   7  11     12.0492      2.3288     10.1988      0.0000 
   1   7  11     11.3067      1.5052     11.9897      0.0000 
   2   7  11      6.4795      2.9181     -3.9575      0.0000 
   3   7  11      6.6759      2.3256     -8.0274      0.0000 
   4   7  11      4.4084      3.4147     -3.5957      0.0000 
   5   7  11      6.4051      3.2883     -5.1344      0.0000 
   6   7  11      0.0000      4.3047      1.5886      0.0000 
   0   8  11     11.0619      4.3801     -9.5600      0.0000 
   1   8  11      0.0000      5.6711     -2.7876      0.0000 
   2   8  11      0.0000      3.1296     -1.2517      0.0000 
   3   8  11      3.0348      4.3162     -2.1993      0.0000 
   4   8  11      7.9934      3.1869      8.1266      0.0000 
   5   8  11      8.5773      2.7397      9.1385      0.0000 
   1  -6  12     13.4331      2.9792    -11.0610      0.0000 
  -4  -5  12      3.4933      5.7766      2.5080      0.0000 
  -3  -5  12     14.5120      1.4621     12.8068      0.0000 
  -2  -5  12      0.0000      3.6940     -1.5287      0.0000 
  -1  -5  12     16.0355      0.9881    -15.1225      0.0000 
   0  -5  12      4.7658      3.4001     -2.6977      0.0000 
   1  -5  12      7.6240      2.5696      5.3946      0.0000 
   2  -5  12      0.0000      3.6741      0.2724      0.0000 
   3  -5  12      0.0000      4.2451      3.1518      0.0000 
  -4  -4  12      4.1646      3.7161     -6.0208      0.0000 
  -3  -4  12      5.9753      2.7422     -5.7648      0.0000 
  -2  -4  12      0.4336      2.9231     -2.4478      0.0000 
  -1  -4  12      1.3057      3.0259      0.7789      0.0000 
   0  -4  12     11.6291      1.2412     10.6971      0.0000 
   1  -4  12     11.8513      1.1675     10.3419      0.0000 
   2  -4  12      8.4968      2.9248     -7.4844      0.0000 
   3  -4  12     14.7128      2.0609    -13.3645      0.0000 
   4  -4  12      1.8170      5.7458      1.4360      0.0000 
   5  -4  12      0.0000      6.0667      6.8441      0.0000 
  -5  -3  12      9.2631      2.3991      8.9628      0.0000 
  -4  -3  12      6.5083      2.6911      6.1071      0.0000 
  -3  -3  12      4.4577      2.9528     -6.8593      0.0000 
  -2  -3  12      6.1368      2.2341      6.0161      0.0000 
  -1  -3  12     10.3895      1.3893     11.5248      0.0000 
   0  -3  12     12.4485      1.0855    -12.9927      0.0000 
   1  -3  12     17.5692      0.8381    -15.9907      0.0000 
   2  -3  12      5.9866      4.4238      7.5944      0.0000 
   3  -3  12      9.2299      2.1680      8.2714      0.0000 
   4  -3  12      4.3137      3.7480     -0.9847      0.0000 
   5  -3  12      0.0000      4.0398      4.0166      0.0000 
  -5  -2  12      5.5909      3.7241      6.1579      0.0000 
  -4  -2  12      6.4145      2.9152      6.4489      0.0000 
  -3  -2  12     13.6852      0.9619    -13.2918      0.0000 
  -2  -2  12     17.9973      0.8379    -17.4407      0.0000 
  -1  -2  12      9.5060      1.3431      9.3535      0.0000 
   0  -2  12     16.4496      0.7543     15.9715      0.0000 
   1  -2  12      4.8149      2.3922     -3.4658      0.0000 
   2  -2  12      0.0000      3.0099     -1.8036      0.0000 
   3  -2  12      5.4388      3.7579      7.1174      0.0000 
   4  -2  12      3.2652      3.9059     -6.2501      0.0000 
   5  -2  12     11.4778      2.0035    -10.7806      0.0000 
  -5  -1  12      7.9273      3.3582     -7.3684      0.0000 
  -4  -1  12      0.0000      3.4937     -3.3534      0.0000 
  -3  -1  12      8.0290      1.7293      8.5056      0.0000 
  -2  -1  12      6.6633      1.5510      7.0650      0.0000 
  -1  -1  12      2.2009      3.3122      1.0888      0.0000 
   0  -1  12      2.7554      2.0999      4.0312      0.0000 
   1  -1  12      5.7585      1.8723     -5.9860      0.0000 
   2  -1  12     19.8916      1.4237    -18.5556      0.0000 
   3  -1  12      0.0000      1.5827     -1.3156      0.0000 
   4  -1  12     19.6386      1.2754     17.5160      0.0000 
   5  -1  12      4.3317      4.1091      5.3366      0.0000 
   6  -1  12      6.7811      4.8061     -7.6156      0.0000 
  -5   0  12      8.8649      5.9769      7.1927      0.0000 
  -4   0  12      6.2010      5.4431      0.4564      0.0000 
  -3   0  12      0.0000      3.4139     -0.2618      0.0000 
  -2   0  12      1.4761      1.5800     -2.9491      0.0000 
  -1   0  12     15.0086      0.7376    -15.0316      0.0000 
   0   0  12      5.8891      1.5576     -6.4837      0.0000 
   1   0  12     20.9166      0.4884     19.7840      0.0000 
   2   0  12     11.8914      1.1189     11.6223      0.0000 
   3   0  12     11.3666      1.0908    -10.9914      0.0000 
   4   0  12      3.5917      3.3386     -2.6601      0.0000 
   5   0  12      3.4173      3.2121      5.9649      0.0000 
   6   0  12      7.9229      3.0378     -8.0452      0.0000 
   7   0  12      8.4650      6.0568     -7.8796      0.0000 
  -4   1  12     12.9727      3.4713     12.1201      0.0000 
  -3   1  12      4.0385      4.7668     -1.4659      0.0000 
  -2   1  12     17.0894      1.9285    -19.1140      0.0000 
  -1   1  12     11.5914      1.2783     12.5026      0.0000 
   0   1  12     31.9590      0.4046     31.9958      0.0000 
   1   1  12      9.6484      1.5265    -10.0025      0.0000 
   2   1  12     31.7329      0.4774    -32.0758      0.0000 
   3   1  12      2.7498      2.6186     -1.2824      0.0000 
   4   1  12     14.9252      0.7710     15.4282      0.0000 
   5   1  12      3.8205      4.1440      3.7866      0.0000 
   6   1  12      0.0000      3.7708     -0.8851      0.0000 
   7   1  12      0.0000      3.6985      0.4610      0.0000 
  -4   2  12     16.8151      2.2686     16.3952      0.0000 
  -3   2  12      6.0614      5.2432      5.0857      0.0000 
  -2   2  12     17.5174      1.8358    -16.9099      0.0000 
  -1   2  12      7.5528      4.0621     -8.1004      0.0000 
   0   2  12      8.3621      2.0798      7.9123      0.0000 
   1   2  12      6.4940      1.7160     -4.1554      0.0000 
   2   2  12      1.5631      2.5954     -4.2473      0.0000 
   3   2  12     16.3240      1.0335     15.3805      0.0000 
   4   2  12      8.6049      1.2607      9.1633      0.0000 
   5   2  12     10.4109      1.1337     -9.8031      0.0000 
   6   2  12      7.2183      2.2468     -7.6393      0.0000 
   7   2  12      0.0000      3.5235     -0.9292      0.0000 
   8   2  12      5.3108      5.2217     -0.7575      0.0000 
  -3   3  12      0.0000      4.1040      1.0271      0.0000 
  -2   3  12      5.4772      4.9740     -7.5481      0.0000 
  -1   3  12      2.3923      4.6312     -0.1113      0.0000 
   0   3  12     19.6347      1.1843     19.7615      0.0000 
   1   3  12      7.1846      1.8073      7.5155      0.0000 
   2   3  12     15.1586      0.8468    -15.0535      0.0000 
   3   3  12      6.7043      1.4246     -6.9916      0.0000 
   4   3  12      0.0000      2.7373      1.9002      0.0000 
   5   3  12      4.6168      2.1828     -6.0296      0.0000 
   6   3  12      3.3647      3.1101      1.8740      0.0000 
   7   3  12     13.9905      2.1892     13.6494      0.0000 
   8   3  12      4.5394      4.6437      0.8837      0.0000 
  -2   4  12     17.3761      2.0958     16.9806      0.0000 
  -1   4  12      7.0406      4.6501     -6.5724      0.0000 
   0   4  12     21.3025      1.1104    -20.3656      0.0000 
   1   4  12      2.1015      2.6889     -1.6685      0.0000 
   2   4  12      5.0314      2.6042      5.6569      0.0000 
   3   4  12      2.9573      2.8500      2.8207      0.0000 
   4   4  12     11.7413      1.1385     11.1975      0.0000 
   5   4  12      4.3323      3.0898      2.6056      0.0000 
   6   4  12     12.9701      1.0301    -13.1752      0.0000 
   7   4  12      3.2797      3.4987     -1.1728      0.0000 
   8   4  12      7.2270      4.1085      6.3356      0.0000 
  -2   5  12     15.3411      2.6338     16.1326      0.0000 
  -1   5  12      9.1021      4.0021      8.6769      0.0000 
   0   5  12     22.3927      1.1267    -24.1752      0.0000 
   1   5  12      6.3879      2.3516      5.5467      0.0000 
   2   5  12     34.7068      0.6026     35.1556      0.0000 
   3   5  12      3.9891      3.0698     -8.0368      0.0000 
   4   5  12     34.2950      0.5582    -33.6988      0.0000 
   5   5  12      0.0000      3.2214      1.6004      0.0000 
   6   5  12     16.9297      0.9859     16.4856      0.0000 
   7   5  12      0.0000      3.3283     -0.4760      0.0000 
  -1   6  12      7.5713      5.7475      5.8471      0.0000 
   0   6  12      0.0000      1.6067     -0.8605      0.0000 
   1   6  12     15.9510      1.1114    -15.3669      0.0000 
   2   6  12      5.2273      2.9511     -5.5004      0.0000 
   3   6  12      9.4670      1.5245     10.7701      0.0000 
   4   6  12      0.0000      3.3134      2.3414      0.0000 
   5   6  12      0.0000      3.2549     -1.6273      0.0000 
   6   6  12      7.6463      2.8059      8.6266      0.0000 
   7   6  12      1.9677      4.3106      0.4790      0.0000 
   0   7  12      9.7035      4.4036      8.8937      0.0000 
   1   7  12     12.5006      2.3496     10.8556      0.0000 
   2   7  12      5.6291      3.2453     -5.3812      0.0000 
   3   7  12      0.0000      3.4693      1.3153      0.0000 
   4   7  12      8.2908      2.1891      8.8564      0.0000 
   5   7  12     10.6770      2.4570     -9.3972      0.0000 
   6   7  12     11.6926      2.2231    -13.5001      0.0000 
   1   8  12      4.2647      5.9844      1.6637      0.0000 
   3   8  12     13.5452      3.8094    -12.0170      0.0000 
   1  -6  13      0.0000      1.7686     -3.7711      0.0000 
  -1  -5  13      9.2309      2.1286     -8.0318      0.0000 
   0  -5  13      4.8494      3.4657     -3.4912      0.0000 
   1  -5  13      2.1502      5.2450      0.2538      0.0000 
   2  -5  13      0.0000      6.2013     -3.3368      0.0000 
  -4  -4  13      2.7254      5.9961     -2.9978      0.0000 
  -3  -4  13      9.1936      2.5018     -8.3449      0.0000 
  -2  -4  13      3.6994      3.1100     -0.0699      0.0000 
  -1  -4  13      3.4460      3.6486     -2.0087      0.0000 
   0  -4  13      6.3377      2.4644     -4.8593      0.0000 
   1  -4  13     11.6160      1.4805      9.8022      0.0000 
   2  -4  13     13.0046      3.0034     10.8322      0.0000 
   3  -4  13      8.3906      4.2738     -7.3038      0.0000 
  -4  -3  13      1.4056      3.9631     -0.7885      0.0000 
  -3  -3  13      4.6139      3.3212     -4.5896      0.0000 
  -2  -3  13      7.3755      2.2984      8.2094      0.0000 
  -1  -3  13     13.1465      1.2408     13.4849      0.0000 
   0  -3  13      5.6111      2.6815     -6.8980      0.0000 
   1  -3  13     12.7673      1.0890    -11.3997      0.0000 
   2  -3  13      0.0000      3.4468      3.8905      0.0000 
   3  -3  13      0.0000      4.5102     -0.4403      0.0000 
   4  -3  13      4.2353      3.4413     -6.7901      0.0000 
   5  -3  13      6.3278      5.9489      6.8353      0.0000 
  -5  -2  13      0.0000      6.1200     -2.1317      0.0000 
  -4  -2  13     12.7040      1.5872     12.3318      0.0000 
  -3  -2  13      8.5079      1.9933      8.0682      0.0000 
  -2  -2  13     16.1266      0.9500    -14.7757      0.0000 
  -1  -2  13     14.6506      0.9603    -13.9478      0.0000 
   0  -2  13      5.8176      2.4631      5.4890      0.0000 
   1  -2  13      8.9320      1.4690      7.5215      0.0000 
   2  -2  13      2.7484      4.7004      1.9427      0.0000 
   3  -2  13      5.2413      3.8957      3.8195      0.0000 
   4  -2  13      4.4789      4.5177      0.3913      0.0000 
   5  -2  13      7.9263      4.3743     -5.7126      0.0000 
  -4  -1  13      9.1225      4.9763     -6.3130      0.0000 
  -3  -1  13      5.2125      3.7356      5.0998      0.0000 
  -2  -1  13      0.0000      2.3679      0.0454      0.0000 
  -1  -1  13      0.0000      3.1956     -2.8223      0.0000 
   0  -1  13     14.2758      0.9256     14.3182      0.0000 
   1  -1  13      9.4196      1.3078      8.6466      0.0000 
   2  -1  13     20.0068      1.5067    -18.7822      0.0000 
   3  -1  13     11.0274      1.9617    -11.8539      0.0000 
   4  -1  13     10.2365      2.2254     10.6852      0.0000 
   5  -1  13      3.0933      4.4518      3.2317      0.0000 
   6  -1  13      0.0000      3.7591     -3.5758      0.0000 
  -4   0  13      2.3877      5.9033      4.3641      0.0000 
  -3   0  13     11.5711      2.9580     11.1402      0.0000 
  -2   0  13      8.3389      4.3274      4.9510      0.0000 
  -1   0  13     17.4134      0.6516    -17.0742      0.0000 
   0   0  13     14.4560      0.7061    -14.2588      0.0000 
   1   0  13     10.8011      0.9215     10.0891      0.0000 
   2   0  13      8.0286      3.3332      9.0681      0.0000 
   3   0  13      0.0000      3.9665     -3.5592      0.0000 
   4   0  13      7.4243      3.0605      2.4663      0.0000 
   5   0  13      8.4345      3.1142      6.3162      0.0000 
   6   0  13      1.9094      4.2628     -5.4192      0.0000 
  -3   1  13     11.9251      3.2794    -12.9285      0.0000 
  -2   1  13      0.0000      9.2664     -3.3961      0.0000 
  -1   1  13     15.2072      2.1420     12.9903      0.0000 
   0   1  13      1.8451      3.6320     -0.9497      0.0000 
   1   1  13      1.1113      3.0192     -0.8122      0.0000 
   2   1  13     17.6462      0.6697     17.7168      0.0000 
   3   1  13      5.4653      2.9492     -5.6572      0.0000 
   4   1  13     30.8965      0.6373    -29.5434      0.0000 
   5   1  13      2.9587      4.8427      3.2784      0.0000 
   6   1  13     25.3528      1.8495     23.2267      0.0000 
   7   1  13      3.5252      6.0464     -2.5893      0.0000 
  -3   2  13      6.5965      5.0658      7.8293      0.0000 
  -2   2  13      7.4209      5.2076     -6.3225      0.0000 
  -1   2  13     10.8793      2.6866      7.4954      0.0000 
   0   2  13      0.0000      2.6302      3.5545      0.0000 
   1   2  13     26.7525      1.2947    -25.8652      0.0000 
   2   2  13      7.0990      1.7293     -7.5413      0.0000 
   3   2  13     27.8414      0.7738     26.6617      0.0000 
   4   2  13      6.2117      1.8719      6.1604      0.0000 
   5   2  13     14.4663      0.9434    -14.7253      0.0000 
   6   2  13      0.0000      4.2111      4.4247      0.0000 
   7   2  13      7.7965      4.0068      7.1794      0.0000 
  -2   3  13      0.0000      4.1264     -2.4461      0.0000 
  -1   3  13      5.3568      4.9979     -5.1346      0.0000 
   0   3  13      0.4967      2.7308      2.5365      0.0000 
   1   3  13     10.0587      1.6305      9.7889      0.0000 
   2   3  13      0.0000      2.7580      4.9014      0.0000 
   3   3  13      0.0000      1.9364      0.7945      0.0000 
   4   3  13      6.5414      2.1175     -5.7191      0.0000 
   5   3  13     12.5157      1.0856    -12.5605      0.0000 
   6   3  13      0.0000      2.8820     -1.3536      0.0000 
   7   3  13     10.5214      2.1294     10.8064      0.0000 
   8   3  13      6.8202      5.4017      4.0180      0.0000 
  -2   4  13     14.7218      2.5938     15.4323      0.0000 
  -1   4  13      0.0000      5.1272      1.3755      0.0000 
   0   4  13      7.8293      3.3176     -7.5090      0.0000 
   1   4  13      0.0000      2.7141     -1.0683      0.0000 
   2   4  13      4.2024      1.8771     -6.0712      0.0000 
   3   4  13      9.5810      1.5824     -9.6817      0.0000 
   4   4  13      9.3908      1.6000      8.3505      0.0000 
   5   4  13     14.7982      0.9958     13.8521      0.0000 
   6   4  13      0.0000      3.5468     -1.9581      0.0000 
   7   4  13      7.9078      2.7156     -5.9717      0.0000 
  -1   5  13      8.6396      5.0811     -9.1306      0.0000 
   0   5  13      0.0000      3.8908      0.7206      0.0000 
   1   5  13      6.6212      3.1980      7.5077      0.0000 
   2   5  13      4.1352      3.2471      3.2041      0.0000 
   3   5  13      0.0000      2.6864      2.4015      0.0000 
   4   5  13      4.6152      3.3629      4.0760      0.0000 
   5   5  13      1.6257      1.7344     -4.1052      0.0000 
   6   5  13      9.1824      2.1802    -11.3365      0.0000 
   7   5  13      2.9844      3.2218     -2.4553      0.0000 
   0   6  13     10.8775      2.9416     10.2768      0.0000 
   1   6  13      2.0740      4.3674     -1.8763      0.0000 
   2   6  13     11.4131      1.5648    -11.3356      0.0000 
   3   6  13      4.5722      3.5770     -6.5181      0.0000 
   4   6  13      3.8347      3.8298      0.7616      0.0000 
   5   6  13      7.1012      2.7490      5.6867      0.0000 
   6   6  13      5.9824      4.2693      6.9724      0.0000 
   0   7  13      0.0000      5.1615      0.6228      0.0000 
   1   7  13      0.0000      6.0907      2.4553      0.0000 
   2   7  13      2.3961      2.6435     -4.4083      0.0000 
   3   7  13      5.2675      3.9042      5.6955      0.0000 
   4   7  13     13.4599      1.4465     13.2217      0.0000 
   5   7  13      7.2770      3.2283     -3.2485      0.0000 
   1   8  13      6.7199      6.1263      7.3735      0.0000 
   0  -5  14      6.3853      5.5416      1.2028      0.0000 
   1  -5  14      6.8078      5.8306      3.7511      0.0000 
  -2  -4  14      1.2988      3.6275      0.4693      0.0000 
  -1  -4  14     10.4917      2.1240    -10.4391      0.0000 
   0  -4  14      8.2455      2.5476     -7.4146      0.0000 
   1  -4  14     11.7400      2.2754      9.6660      0.0000 
   2  -4  14      5.0669      5.7381      6.5891      0.0000 
  -3  -3  14     13.7329      1.3445    -12.7844      0.0000 
  -2  -3  14      5.8436      3.6430      6.4472      0.0000 
  -1  -3  14     15.8529      1.2175     14.7650      0.0000 
   0  -3  14      0.0000      2.9799     -2.4860      0.0000 
   1  -3  14      8.1088      2.2209     -4.7654      0.0000 
   2  -3  14      7.4735      5.3456      4.3004      0.0000 
   3  -3  14      0.0000      3.6615     -3.3182      0.0000 
   4  -3  14      8.4584      6.0363     -8.0697      0.0000 
  -4  -2  14      9.4197      3.7062      8.2182      0.0000 
  -3  -2  14      5.5986      3.3856      7.4778      0.0000 
  -2  -2  14      2.1416      2.2887     -3.1988      0.0000 
  -1  -2  14      1.3444      3.2969     -0.9966      0.0000 
   0  -2  14      2.4091      3.3447     -1.9304      0.0000 
   1  -2  14     17.0073      0.9082    -12.6070      0.0000 
   2  -2  14      0.0000      5.3710     -1.0811      0.0000 
   3  -2  14     19.5265      1.7294     17.4046      0.0000 
   4  -2  14      6.3131      4.7894      4.6348      0.0000 
  -3  -1  14      2.5940      5.3512      4.3114      0.0000 
  -2  -1  14      5.0874      3.7517     -1.8044      0.0000 
  -1  -1  14      7.5409      2.1600     -8.5273      0.0000 
   0  -1  14      9.3295      1.6344      8.4173      0.0000 
   1  -1  14     13.5402      1.0258     12.1073      0.0000 
   2  -1  14      6.4295      4.8109     -3.4524      0.0000 
   3  -1  14      6.0876      4.8041     -4.0321      0.0000 
   4  -1  14      0.0000      4.4460     -1.8259      0.0000 
   5  -1  14     10.9254      4.4749     -8.2477      0.0000 
  -3   0  14      0.0000      5.0652      2.4387      0.0000 
  -2   0  14     23.1290      1.7652     21.5438      0.0000 
  -1   0  14      2.7787      4.5088      3.4709      0.0000 
   0   0  14     24.0278      0.8611    -23.1974      0.0000 
   1   0  14      7.9145      3.9606     -7.7923      0.0000 
   2   0  14     11.2069      2.3162     12.4316      0.0000 
   3   0  14      0.0000      4.8370     -0.3514      0.0000 
   4   0  14      4.9128      4.2274     -5.0758      0.0000 
   5   0  14      9.0195      3.1291      8.3388      0.0000 
   6   0  14     11.1984      4.4287      6.0788      0.0000 
  -2   1  14     12.5025      3.2638    -10.4878      0.0000 
  -1   1  14      5.3415      5.2326      7.1339      0.0000 
   0   1  14      0.0000      2.5798      0.6909      0.0000 
   1   1  14      1.5864      2.6062     -2.6615      0.0000 
   2   1  14     13.2537      1.4449     12.3397      0.0000 
   3   1  14      6.2886      3.1147      6.5545      0.0000 
   4   1  14     11.6402      1.8757    -11.5976      0.0000 
   5   1  14      6.5693      3.8811     -6.7948      0.0000 
   6   1  14      4.7556      4.5984      1.7676      0.0000 
   7   1  14      0.0000      2.3858      0.3725      0.0000 
  -2   2  14      2.7228      5.3542      1.9775      0.0000 
  -1   2  14     25.0642      1.7015     22.9878      0.0000 
   0   2  14      4.7295      3.6128      4.4197      0.0000 
   1   2  14     24.4611      0.9329    -23.4746      0.0000 
   2   2  14     10.0183      1.3543     -8.3748      0.0000 
   3   2  14      9.5202      1.4388     11.3675      0.0000 
   4   2  14      2.4851      3.5653      0.5731      0.0000 
   5   2  14      3.0727      3.7541     -3.3757      0.0000 
   6   2  14      5.9430      4.5815      7.9795      0.0000 
   7   2  14      0.0000      6.0180      3.7618      0.0000 
  -1   3  14     15.9012      2.4638    -14.3639      0.0000 
   0   3  14      1.1632      2.6358     -0.3454      0.0000 
   1   3  14      9.9305      2.2787      9.7840      0.0000 
   2   3  14      3.2094      3.2042     -0.7435      0.0000 
   3   3  14      1.2642      3.1374      1.2112      0.0000 
   4   3  14     11.9116      1.2880     10.8818      0.0000 
   5   3  14      0.0000      3.0707     -2.5590      0.0000 
   6   3  14     16.1881      1.2138    -15.9294      0.0000 
   7   3  14      4.0483      5.7141     -2.3033      0.0000 
  -1   4  14      6.1975      5.5817      7.8374      0.0000 
   0   4  14      9.2623      3.0394      9.1460      0.0000 
   1   4  14      0.0000      1.7453      2.3014      0.0000 
   2   4  14      8.9135      1.8420     -9.3658      0.0000 
   3   4  14     12.9747      1.2487    -11.5080      0.0000 
   4   4  14      3.1826      2.4708      0.9187      0.0000 
   5   4  14      6.4731      2.7259      7.3224      0.0000 
   6   4  14      1.0955      3.2262      1.6583      0.0000 
   7   4  14      0.0000      3.3635     -0.0334      0.0000 
   0   5  14     10.1507      3.3523    -11.5660      0.0000 
   1   5  14     14.6997      2.0345    -13.7843      0.0000 
   2   5  14     13.8596      1.3650     12.3208      0.0000 
   3   5  14     17.0161      0.9829     17.0235      0.0000 
   4   5  14      7.3591      2.4589     -7.9672      0.0000 
   5   5  14      7.8851      2.4441     -6.9447      0.0000 
   6   5  14      9.6402      2.2609      9.7236      0.0000 
   1   6  14      9.3257      3.3360      8.7146      0.0000 
   2   6  14      6.4418      2.9630     -7.4358      0.0000 
   3   6  14      2.5343      3.6144     -4.1086      0.0000 
   4   6  14      0.0000      3.8419     -1.6310      0.0000 
   5   6  14      6.6152      3.2218     -6.3981      0.0000 
   1   7  14      4.7421      6.1996     -5.5853      0.0000 
   2   7  14     14.2319      3.6841    -13.6883      0.0000 
   3   7  14      0.0000      3.7162      2.9655      0.0000 
   4   7  14     22.0058      1.7890     18.9606      0.0000 
  -1  -4  15      0.0000      4.3193      0.1546      0.0000 
   0  -4  15     13.9407      3.1702    -10.8243      0.0000 
  -2  -3  15      5.4461      4.1023     -5.5909      0.0000 
  -1  -3  15      2.3367      3.1840      1.3082      0.0000 
   0  -3  15      6.4864      3.2535      5.1639      0.0000 
   1  -3  15      0.0000      5.3084      3.2648      0.0000 
  -2  -2  15      0.0000      1.9375      0.7523      0.0000 
  -1  -2  15      2.0983      3.4857      1.1717      0.0000 
   0  -2  15      6.3881      3.0302      4.5350      0.0000 
   1  -2  15      0.0000      1.8868     -5.9934      0.0000 
   2  -2  15     11.4699      3.4561    -11.8029      0.0000 
   4  -2  15     11.5971      4.7427      9.8744      0.0000 
  -2  -1  15     10.0710      4.1375     -9.4943      0.0000 
  -1  -1  15      5.1188      5.1107      1.1442      0.0000 
   0  -1  15      3.5784      3.5243      3.2590      0.0000 
   1  -1  15      0.0000      6.4319     -1.2338      0.0000 
   2  -1  15      2.9414      4.8211      2.6510      0.0000 
   3  -1  15     10.8280      3.4317      8.0236      0.0000 
   4  -1  15      5.9609      5.9219      0.2971      0.0000 
   5  -1  15      8.8047      5.9573     -9.3208      0.0000 
  -2   0  15      9.7849      4.5558     13.2300      0.0000 
  -1   0  15     11.0416      3.2859      7.0163      0.0000 
   0   0  15      7.4767      4.2074     -5.6607      0.0000 
   1   0  15      3.0150      4.2472      0.7023      0.0000 
   2   0  15      2.6752      4.9958     -0.0313      0.0000 
   3   0  15     13.7082      2.5078    -11.5699      0.0000 
   4   0  15      4.0312      4.5612     -2.5884      0.0000 
   5   0  15     16.2838      3.1327     12.0770      0.0000 
   6   0  15      0.0000      3.6180      4.6890      0.0000 
  -1   1  15      0.0000      2.7373      2.3582      0.0000 
   0   1  15     10.5459      3.4792    -10.5576      0.0000 
   1   1  15      7.1143      4.8747     -6.8888      0.0000 
   2   1  15     13.3356      2.2096     13.3524      0.0000 
   3   1  15      7.8154      4.7053      9.2842      0.0000 
   4   1  15      5.2512      4.2749     -5.2608      0.0000 
   5   1  15      0.0000      4.6829     -1.7815      0.0000 
   6   1  15      0.9606      6.2953      0.2919      0.0000 
  -1   2  15      4.0950      4.5426      4.4444      0.0000 
   0   2  15     13.1452      1.9384     12.2910      0.0000 
   1   2  15      7.3241      4.7402      2.8756      0.0000 
   2   2  15     10.3016      2.2916     -9.4376      0.0000 
   3   2  15      4.8626      4.1647     -5.1315      0.0000 
   4   2  15      1.1125      4.7261      0.0062      0.0000 
   5   2  15      0.0000      6.0480     -2.2257      0.0000 
  -1   3  15     12.5552      3.3151    -12.5857      0.0000 
   0   3  15      7.4064      4.1445     -7.3593      0.0000 
   1   3  15      1.7498      2.8181      4.1162      0.0000 
   2   3  15      0.9591      1.7130     -2.7936      0.0000 
   3   3  15      3.1835      3.4760     -0.6164      0.0000 
   4   3  15     12.7923      1.8976     11.3625      0.0000 
   5   3  15      5.2225      4.5065      3.6071      0.0000 
   6   3  15     10.6310      3.0778     -8.0733      0.0000 
  -1   4  15      0.0000      4.6236      0.4164      0.0000 
   0   4  15      9.3918      3.3310     -6.5744      0.0000 
   1   4  15      9.4382      2.4625      9.8516      0.0000 
   2   4  15     17.1520      1.0123     16.0304      0.0000 
   3   4  15     12.2794      1.4954    -10.6491      0.0000 
   4   4  15     18.4899      1.0067    -17.8947      0.0000 
   5   4  15      5.6822      3.5770      4.9905      0.0000 
   6   4  15      7.4931      3.0117      7.4559      0.0000 
   1   5  15     15.0346      2.7794    -13.5434      0.0000 
   2   5  15      4.6652      3.7538      0.4215      0.0000 
   3   5  15      2.7394      2.6964      4.8140      0.0000 
   4   5  15      1.9592      3.2551     -3.8459      0.0000 
   5   5  15      6.0821      2.9865      6.6838      0.0000 
   6   5  15     11.3776      2.0707     10.9119      0.0000 
   2   6  15      6.9929      5.6773     -6.2982      0.0000 
   3   6  15      6.2931      3.3097      8.0243      0.0000 
   4   6  15      0.9023      3.5371      3.3747      0.0000 
   5   6  15     13.8486      3.1266    -12.6839      0.0000 
   3   7  15     12.3113      3.7199    -10.4447      0.0000 
   4   7  15      9.7546      4.6510     10.1477      0.0000 
  -1  -2  16      7.5481      5.8845      5.4329      0.0000 
   0  -2  16     14.4761      1.7368     13.0922      0.0000 
   0  -1  16     13.0309      3.3701    -18.0348      0.0000 
   1  -1  16      3.5477      5.2730      9.8952      0.0000 
   0   0  16      4.9735      5.2966     -0.9835      0.0000 
   1   0  16      8.4064      4.7733      8.8500      0.0000 
   2   0  16      8.0036      5.3014      6.9684      0.0000 
   5   0  16     12.4716      4.8368     10.3165      0.0000 
   0   1  16      0.0000      7.7823      0.1243      0.0000 
   1   1  16      5.8780      5.3582     -5.7068      0.0000 
   2   1  16      7.7947      5.5369     -5.7665      0.0000 
   3   1  16      0.0000      5.0648      2.6268      0.0000 
  -1   2  16      0.0000     11.6847     -3.1676      0.0000 
   0   2  16     12.6912      3.2825     11.7322      0.0000 
   1   2  16      7.3282      5.4718      5.1269      0.0000 
   2   2  16      0.0000      4.7608     -4.2505      0.0000 
   3   2  16      0.0000      2.9951      2.9256      0.0000 
   4   2  16      5.5904      5.4326      0.2005      0.0000 
  -1   3  16      8.7716      6.2779     -0.2165      0.0000 
   0   3  16      0.0000      4.9310     -0.4935      0.0000 
   1   3  16      2.4162      4.6899     -1.2085      0.0000 
   2   3  16      8.6327      3.4818     -9.2822      0.0000 
   3   3  16      7.5346      3.7290     -4.9378      0.0000 
   4   3  16     10.0021      3.1276      9.7765      0.0000 
   0   4  16      8.7783      6.3438     -7.2528      0.0000 
   1   4  16      7.4654      5.9989      6.1788      0.0000 
   2   4  16      7.4176      3.8675     10.6902      0.0000 
   3   4  16      2.1993      1.9548     -0.7893      0.0000 
   4   4  16      0.0000      3.1293     -2.4125      0.0000 
   5   4  16      5.3491      6.0784     -0.8222      0.0000 
   6   4  16     13.0596      3.9816     -7.3205      0.0000 
   2   5  16      8.6051      6.1553      8.7644      0.0000 
   3   5  16      0.0000      4.4700     -2.0414      0.0000 
   4   5  16     15.1631      1.5903    -15.0039      0.0000 
   0   3  17      0.0000      6.2142      0.3989      0.0000 
   2   4  17      8.6375      5.5935     10.7367      0.0000 
   3   4  17      6.5725      5.9183      3.2576      0.0000 
   4   4  17     10.3398      5.0555     -3.0014      0.0000 
                                                     
